# Supplementary material for: Estimated population size of the people who inject drugs in Thai Nguyen, Vietnam: A two survey capture-recapture study using respondent driven sampling
Source: PLOS Glob Public Health. 2022 Dec 7;2(12):e0000944. doi: 10.1371/journal.pgph.0000944 (PMC10021397; doi:10.1371/journal.pgph.0000944)
Supplement: S1 Data — (XLSX) [file pgph.0000944.s001.xlsx]

## Sheet: All districts
q1		Own_coupon	coupon_1	coupon_2	coupon_3	q4	q7x1	q7x2	q11x1	q11x2	q11x3	q11x5	c101	hocvan	tinkha	loaimtx1	loaimtx2	loaimtx3	loaimtx4	loaimtx5	loaimtx6	loaimtx7	loaimtx8	loaimtx9	loaimt10	loaimt11	loaimt30x1	loaimt30x2	loaimt30x3	loaimt30x4	loaimt30x5	loaimt30x6	loaimt30x7	loaimt30x8	loaimt30x9	loaimt3010	loaimt3011	c102x1	c102x2	District_Survey_ID	Date_recruitment	seed	c110	c110a	Network_size_round 1	Network_size_round 2	RDS 1
2DT	2DT1	2DT21	2DT211	2DT212	2DT213	1	39	0	1	2	1		1	3	2	2	1	1	2	2	2	2	2	2	2	2	2	1	1	2	2	2	2	2	2	2	2	5	2008	1	2019-07-08	1	1	1		40
2DT	2DT11	2DT211	2DT2111	2DT2112	2DT2113	1	54	0	1	2	2		2	3	2	2	1	2	2	2	2	2	2	2	2	2	2	1	2	2	2	2	2	2	2	2	2	99	2013	21	2019-07-16	1	2	2		5
2DT	2DT12	2DT212	2DT2121	2DT2122	2DT2123	1	41	0	1	2	2		2	2	2	2	1	2	2	2	2	2	2	2	2	2	2	1	2	2	2	2	2	2	2	2	2	4	2012	20	2019-07-16	1	2	2		10
2DT	2DT13	2DT213	2DT2131	2DT2132	2DT2133	1	40	0	1	2	2		2	2	2	2	1	2	2	2	2	2	2	2	2	2	2	1	2	2	2	2	2	2	2	2	2	99	2016	3	2019-07-09	1	1	1		20
2DT	2DT131	2DT2131	2DT21311	2DT21312	2DT21313	1	40	2	1	2	2		3	2	2	2	1	2	2	2	2	2	2	2	2	2	2	1	2	2	2	2	2	2	2	2	2	4	2001	60	2019-07-18	1	1	2		10
2DT	2DT1311	2DT21311	2DT213111	2DT213112	2DT213113	1	41	0	1	2	2		2	4	2	2	1	2	2	2	2	2	2	2	2	2	2	1	2	2	2	2	2	2	2	2	2	1	2000	77	2019-07-19	1	2	2		10
2DT	2DT13111	2DT213111				1	46	0	1	2	2		2	3	2	2	1	2	2	2	2	2	2	2	2	2	2	1	2	2	2	2	2	2	2	2	2	7	1998	114	2019-07-25	1	1	1		5
2DT	2DT13112	2DT213112				1	51	0	1	2	2		2	3	2	2	1	1	2	2	2	2	2	2	2	2	2	1	1	2	2	2	2	2	2	2	2	99	2009	126	2019-07-25	1	1	1		5
2DT	2DT13113	2DT213113				1	46	0	1	2	2		2	2	2	2	1	2	2	2	2	2	2	2	2	1	2	1	2	2	2	2	2	2	2	2	1	99	2004	124	2019-07-25	1	1	1		10
2DT	2DT1312	2DT21312	2DT213121	2DT213122	2DT213123	1	44	0	1	2	2		2	2	2	2	1	2	2	2	2	2	2	2	2	2	2	1	2	2	2	2	2	2	2	2	2	10	2018	85	2019-07-22	1	2	2		10
2DT	2DT1313	2DT21313	2DT213131	2DT213132	2DT213133	1	44	0	1	2	2		2	2	2	2	1	2	2	2	2	2	2	2	2	2	2	1	2	2	2	2	2	2	2	2	2	99	2008	74	2019-07-19	1	1	2		10
2DT	2DT132	2DT2132	2DT21321	2DT21322	2DT21323	1	50	0	1	2	2		2	4	2	2	1	2	2	2	2	2	2	2	2	2	2	1	2	2	2	2	2	2	2	2	2	11	2006	47	2019-07-18	1	1	2		5
2DT	2DT133	2DT2133	2DT21331	2DT21332	2DT21333	1	42	0	1	2	2		3	3	2	2	1	2	2	2	2	2	2	2	2	2	2	1	2	2	2	2	2	2	2	2	2	99	2008	46	2019-07-18	1	2	2		10
2DT	2DT2	2DT22	2DT221	2DT222	2DT223	1	44	0	1	2	2		2	3	2	1	1	2	2	2	2	2	2	2	2	2	1	1	2	2	2	2	2	2	2	2	2	99	2003	2	2019-07-09	2	1	1		5
2DT	2DT21	2DT221	2DT2211	2DT2212	2DT2213	1	0	0	0	0	0																													5	2019-07-10	2	1	1	20		12133121
2DT	2DT211	2DT2211	2DT22111	2DT22112	2DT22113	1	34	0	1	2	2		1	4	2	2	1	2	2	2	2	2	2	2	2	2	2	1	2	2	2	2	2	2	2	2	2	99	2006	13	2019-07-12	2	1	2		10
2DT	2DT212	2DT2212	2DT22121	2DT22122	2DT22123	1	0	0	0	0	0																													14	2019-07-12	2	1	1	40		12122
2DT	2DT213	2DT2213	2DT22131	2DT22132	2DT22133	1	0	0	0	0	0																													12	2019-07-12	2	1	1	30		1222121
2DT	2DT2131	2DT22131	2DT221311	2DT221312	2DT221313	1	0	0	0	0	0																													22	2019-07-16	2	0	1	6		12132
2DT	2DT21311	2DT221311	2DT2213111	2DT2213112	2DT2213113	1	0	0	0	0	0																													36	2019-07-17	2	1	2	10		1212
2DT	2DT21313	2DT221313	2DT2213131	2DT2213132	2DT2213133	1	0	0	0	0	0																													41	2019-07-17	2	1	1	30		12131
2DT	2DT213133	2DT2213133	2DT22131331	2DT22131332	2DT22131333	1	20	0	1	2	2		2	4	2	2	1	2	2	2	2	2	2	2	2	2	2	1	2	2	2	2	2	2	2	2	2	10	2007	43	2019-07-18	2	1	2		10
2DT	2DT2132	2DT22132	2DT221321	2DT221322	2DT221323	1	37	0	1	2	2		2	3	2	2	1	2	2	2	2	2	2	2	2	2	2	1	2	2	2	2	2	2	2	2	2	10	2015	61	2019-07-19	2	1	1		5
2DT	2DT21321	2DT221321	2DT2213211	2DT2213212	2DT2213213	1	35	0	1	2	2		1	4	2	2	1	2	2	2	2	2	2	2	2	2	2	1	2	2	2	2	2	2	2	2	2	6	1999	92	2019-07-24	2	1	2		10
2DT	2DT21323	2DT221323	2DT2213231	2DT2213232	2DT2213233	1	29	0	1	2	2		2	3	2	2	1	2	2	2	2	2	2	2	2	2	2	1	2	2	2	2	2	2	2	2	2	99	2009	94	2019-07-24	2	2	2		10
2DT	2DT22	2DT222	2DT2221	2DT2222	2DT2223	1	38	0	1	2	2		1	3	2	2	1	2	2	2	2	2	2	2	2	2	2	1	2	2	2	2	2	2	2	2	2	6	2010	6	2019-07-10	2	1	1		10
2DT	2DT23	2DT223	2DT2231	2DT2232	2DT2233	1	47	0	1	2	2		3	3	2	2	1	2	2	2	2	2	2	2	2	2	2	1	2	2	2	2	2	2	2	2	2	5	2017	4	2019-07-10	2	2	2		5
2DT	2DT231	2DT2231	2DT22311	2DT22312	2DT22313	1	45	0	1	2	2		2	2	2	2	1	2	2	2	2	2	2	2	2	2	2	1	2	2	2	2	2	2	2	2	2	10	2007	7	2019-07-11	2	1	1		10
2DT	2DT2313	2DT22313	2DT223131	2DT223132	2DT223133	1	0	0	0	0	0																													10	2019-07-12	2	1	1	70		1213312
2DT	2DT23132	2DT223132	2DT2231321	2DT2231322	2DT2231323	1	47	0	1	2	2		5	3	2	2	1	2	2	2	2	2	2	2	2	2	2	1	2	2	2	2	2	2	2	2	2	9	2005	28	2019-07-16	2	1	1		10
2DT	2DT3	2DT23	2DT231	2DT232	2DT233	1	41	0	1	2	2		2	2	2	2	1	2	2	2	2	2	2	2	2	2	2	1	2	2	2	2	2	2	2	2	2	6	2013	8	2019-07-12	3	2	2		10
2DT	2DT31	2DT231	2DT2311	2DT2312	2DT2313	1	39	0	1	2	2		2	2	2	2	1	2	2	2	2	2	2	2	2	2	2	1	2	2	2	2	2	2	2	2	2	7	2010	25	2019-07-16	3	1	1		5
2DT	2DT32	2DT232	2DT2321	2DT2322	2DT2323	1	39	0	1	2	2		2	4	2	2	1	2	2	2	2	2	2	2	2	2	2	1	2	2	2	2	2	2	2	2	2	10	2011	34	2019-07-17	3	1	1		5
2DT	2DT321	2DT2321	2DT23211	2DT23212	2DT23213	1	37	0	1	2	2		2	2	2	2	1	2	2	2	2	2	2	2	2	2	2	1	2	2	2	2	2	2	2	2	2	99	2009	78	2019-07-19	3	1	2		10
2DT	2DT322	2DT2322	2DT23221	2DT23222	2DT23223	1	37	0	1	2	2		3	4	2	2	1	2	2	2	2	2	2	2	2	2	2	1	2	2	2	2	2	2	2	2	2	6	1998	52	2019-07-18	3	1	1		10
2DT	2DT3221	2DT23221	2DT232211	2DT232212	2DT232213	1	0	0	0	0	0																													69	2019-07-19	3	1	2	5		14313
2DT	2DT3222	2DT23222	2DT232221	2DT232222	2DT232223	1	49	0	1	2	2		2	4	2	2	1	2	2	2	2	2	2	2	2	2	2	1	2	2	2	2	2	2	2	2	2	99	2010	66	2019-07-19	3	1	1		5
2DT	2DT32221	2DT232221	2DT2322211	2DT2322212	2DT2322213	1	49	0	1	2	2		2	3	2	2	1	2	2	2	2	2	2	2	2	2	2	1	2	2	2	2	2	2	2	2	2	99	2015	100	2019-07-24	3	1	1		10
2DT	2DT32222	2DT232222				1	43	0	1	2	2		2	2	2	2	1	2	2	2	2	2	2	2	2	2	2	1	2	2	2	2	2	2	2	2	2	3	2005	127	2019-07-25	3	1	2		10
2DT	2DT32223	2DT232223				1	43	0	1	2	2		2	2	2	2	1	2	2	2	2	2	2	2	2	2	2	1	2	2	2	2	2	2	2	2	2	99	2015	112	2019-07-25	3	1	2		10
2DT	2DT3223	2DT23223	2DT232231	2DT232232	2DT232233	1	50	0	1	2	2		2	3	2	2	1	2	2	2	2	2	2	2	2	2	2	1	2	2	2	2	2	2	2	2	2	7	2014	82	2019-07-22	3	1	1		10
2DT	2DT32231	2DT232231				1	33	0	1	2	2		2	4	2	2	1	2	2	2	2	2	2	2	2	2	2	1	2	2	2	2	2	2	2	2	2	8	2012	128	2019-07-25	3	1	1		5
2DT	2DT32233	2DT232233	2DT2322331	2DT2322332	2DT2322333	1	39	0	1	2	2		1	2	2	2	1	2	2	2	2	2	2	2	2	2	2	1	2	2	2	2	2	2	2	2	2	99	2011	95	2019-07-24	3	1	2		10
2DT	2DT323	2DT2323	2DT23231	2DT23232	2DT23233	1	0	0	0	0	0																													53	2019-07-18	3	1	1		1
2DT	2DT33	2DT233	2DT2331	2DT2332	2DT2333	1	24	0	1	2	2		3	3	2	2	1	2	2	2	2	2	2	2	2	2	2	2	2	2	2	2	2	2	2	2	2	99	2015	79	2019-07-19	3	1	1		5
2DT	2DT331	2DT2331	2DT23311	2DT23312	2DT23313	1	45	0	1	2	2		2	4	2	2	1	2	2	2	2	2	2	2	2	2	2	1	2	2	2	2	2	2	2	2	2	99	2003	104	2019-07-24	3	1	1		7
2DT	2DT332	2DT2332	2DT23321	2DT23322	2DT23323	1	41	0	1	2	2		3	2	2	2	1	2	2	2	2	2	2	2	2	2	2	1	2	2	2	2	2	2	2	2	2	3	2006	108	2019-07-24	3	1	1		7
2DT	2DT333	2DT2333	2DT23331	2DT23332	2DT23333	1	49	0	1	2	2		2	3	2	2	1	2	2	2	2	2	2	2	2	2	2	1	2	2	2	2	2	2	2	2	2	7	2005	107	2019-07-24	3	1	2		10
2DT	2DT4	2DT24	2DT241	2DT242	2DT243	1	61	0	1	2	2		2	4	2	2	1	2	2	2	2	2	2	2	2	2	2	1	2	2	2	2	2	2	2	2	2	7	2017	9	2019-07-12	4	2	2		10
2DT	2DT41	2DT241	2DT2411	2DT2412	2DT2413	1	43	0	1	2	2		2	3	2	2	1	2	2	2	2	2	2	2	2	2	2	1	2	2	2	2	2	2	2	2	2	7	2009	16	2019-07-15	4	1	1		10
2DT	2DT411	2DT2411	2DT24111	2DT24112	2DT24113	1	41	0	1	2	2		2	2	2	2	1	2	2	2	2	2	2	2	2	2	2	1	2	2	2	2	2	2	2	2	2	99	2014	26	2019-07-16	4	1	1		7
2DT	2DT4111	2DT24111	2DT241111	2DT241112	2DT241113	1	35	0	1	2	2		2	4	2	2	1	2	2	2	2	2	2	2	2	2	2	1	2	2	2	2	2	2	2	2	2	5	2012	33	2019-07-17	4	1	1		10
2DT	2DT41111	2DT241111	2DT2411111	2DT2411112	2DT2411113	1	0	0	0	0	0																													45	2019-07-18	4	1	1	20		1413
2DT	2DT411111	2DT2411111	2DT24111111	2DT24111112	2DT24111113	2	41	0	1	2	2		4	2	2	2	1	2	2	2	2	2	2	2	2	2	2	2	2	2	2	2	2	2	2	2	2	99	2001	103	2019-07-24	4	1	1		10
2DT	2DT4111112	2DT24111112				1	38	0	1	2	2		2	3	2	2	1	2	2	2	2	2	2	2	2	2	2	1	2	2	2	2	2	2	2	2	2	99	2007	123	2019-07-25	4	1	2		10
2DT	2DT4111113	2DT24111113				1	37	0	1	2	2		3	4	2	2	1	2	2	2	2	2	2	2	2	2	2	1	2	2	2	2	2	2	2	2	2	99	2006	125	2019-07-25	4	1	1		5
2DT	2DT41112	2DT241112	2DT2411121	2DT2411122	2DT2411123	1	49	0	1	2	2		2	2	2	2	1	2	2	2	2	2	2	2	2	2	2	1	2	2	2	2	2	2	2	2	2	4	2010	65	2019-07-19	4	1	1		10
2DT	2DT411121	2DT2411121				2	38	0	1	2	2		1	2	2	2	1	2	2	2	2	2	2	2	2	2	2	1	2	2	2	2	2	2	2	2	2	5	2001	113	2019-07-25	4	1	2		10
2DT	2DT411122	2DT2411122				2	44	0	1	2	2		2	3	2	2	1	2	2	2	2	2	2	2	2	2	2	1	2	2	2	2	2	2	2	2	2	9	2009	118	2019-07-25	4	1	2		10
2DT	2DT41113	2DT241113	2DT2411131	2DT2411132	2DT2411133	1	51	0	1	2	2		2	3	2	2	1	2	2	2	2	2	2	2	2	2	2	1	2	2	2	2	2	2	2	2	2	5	1998	44	2019-07-18	4	1	1		5
2DT	2DT4112	2DT24112	2DT241121	2DT241122	2DT241123	1	39	0	1	2	2		3	3	2	2	1	2	2	2	2	2	2	2	2	2	2	1	2	2	2	2	2	2	2	2	2	10	2015	32	2019-07-17	4	1	1		7
2DT	2DT41121	2DT241121				1	54	0	1	2	2		2	3	2	2	1	2	2	2	2	2	2	2	2	2	2	1	2	2	2	2	2	2	2	2	2	1	2017	131	2019-07-26	4	2	2		5
2DT	2DT41122	2DT241122				1	50	0	1	2	1		2	2	2	1	1	2	2	2	2	2	2	2	2	1	1	1	2	2	2	2	2	2	2	2	1	99	2006	130	2019-07-26	4	2	2		10
2DT	2DT41123	2DT241123				1	45	0	1	2	2		3	2	2	2	1	2	2	2	2	2	2	2	2	2	2	1	2	2	2	2	2	2	2	2	2	99	9999	129	2019-07-26	4	2	2		10
2DT	2DT4113	2DT24113	2DT241131	2DT241132	2DT241133	1	0	0	0	0	0	0																												31	2019-07-17	4	0	1		10
2DT	2DT42	2DT242	2DT2421	2DT2422	2DT2423	1	32	0	1	2	2		2	4	2	2	1	2	2	2	2	2	2	2	2	2	2	1	2	2	2	2	2	2	2	2	2	99	2016	23	2019-07-16	4	2	2		10
2DT	2DT43	2DT243	2DT2431	2DT2432	2DT2433	1	39	0	1	2	2		2	3	2	2	1	2	2	2	2	2	2	2	2	2	2	1	2	2	2	2	2	2	2	2	2	99	2014	24	2019-07-16	4	2	2		7
2DT	2DT5	2DT25	2DT251	2DT252	2DT253	1	50	0	1	2	2		2	2	2	2	1	2	2	2	2	2	2	2	2	2	2	1	2	2	2	2	2	2	2	2	2	99	1999	11	2019-07-12	5	2	2		20
2DT	2DT51	2DT251	2DT2511	2DT2512	2DT2513	1	0	0	0	0	0																													15	2019-07-12	5	1	1	10		14
2DT	2DT511	2DT2511	2DT25111	2DT25112	2DT25113	1	48	0	1	2	2		3	3	2	2	1	2	2	1	2	2	2	2	2	1	2	1	2	2	2	2	2	2	2	2	2	5	2008	17	2019-07-16	5	1	1		10
2DT	2DT512	2DT2512	2DT25121	2DT25122	2DT25123	1	42	0	1	2	2		2	3	2	2	1	2	2	2	2	2	2	2	2	2	2	1	2	2	2	2	2	2	2	2	2	8	2000	18	2019-07-16	5	2	2		20
2DT	2DT5121	2DT25121	2DT251211	2DT251212	2DT251213	1	30	0	1	2	2		2	3	2	2	1	2	2	2	2	2	2	2	2	2	2	1	2	2	2	2	2	2	2	2	2	1	2017	37	2019-07-17	5	1	1		7
2DT	2DT51211	2DT251211	2DT2512111	2DT2512112	2DT2511113	1	0	0	0	0	0																													51	2019-07-18	5	1	1	10		141
2DT	2DT51212	2DT251212	2DT2512121	2DT2512122	2DT2512123	1	33	0	1	2	2		1	4	2	2	1	2	2	2	2	2	2	2	2	2	2	1	2	2	2	2	2	2	2	2	2	2	2003	50	2019-07-18	5	1	1		10
2DT	2DT512121	2DT2512121	2DT25121211	2DT25121212	2DT25121213	1	49	0	1	2	2		2	2	2	2	1	2	2	2	2	2	2	2	2	2	2	1	2	2	2	2	2	2	2	2	2	2	2000	70	2019-07-19	5	1	1		10
2DT	2DT512122	2DT2512122	2DT25121221	2DT25121222	2DT25121223	1	45	0	1	2	2		2	3	2	2	1	2	2	2	2	2	2	2	2	2	2	1	2	2	2	2	2	2	2	2	2	99	1999	75	2019-07-19	5	1	1		10
2DT	2DT51213	2DT251213	2DT2512131	2DT2512132	2DT2512133	1	49	0	1	2	2		2	3	2	2	1	2	2	2	2	2	2	2	2	2	2	1	2	2	2	2	2	2	2	2	2	5	2017	48	2019-07-18	5	1	1		10
2DT	2DT512133	2DT2512133	2DT25121331	2DT25121332	2DT25121333	1	30	0	1	2	2		2	3	2	2	1	2	2	2	2	2	2	2	2	1	2	1	2	2	2	2	2	2	2	2	1	2	2010	83	2019-07-22	5	1	1		10
2DT	2DT5122	2DT25122	2DT251221		2DT251223	1	0	0	0	0	0																													38	2019-07-17	5	1	2	5		1331
2DT	2DT51222	2DT251222	2DT2512221	2DT2512222	2DT2512223	1	28	0	1	2	2		1	2	2	2	1	2	2	2	2	2	2	2	2	2	2	1	2	2	2	2	2	2	2	2	2	99	2013	54	2019-07-18	5	1	1		5
2DT	2DT51223	2DT251223	2DT2512231	2DT2512232	2DT2512233	1	25	0	1	2	2		2	2	2	2	2	2	2	2	2	2	2	2	2	2	2	1	2	2	2	2	2	2	2	2	2	3	1990	56	2019-07-18	5	1	1		10
2DT	2DT5123	2DT25123	2DT251231	2DT251232	2DT251233	1	27	0	1	2	2		1	3	2	2	1	2	2	2	2	2	2	2	2	2	2	1	2	2	2	2	2	2	2	2	2	99	2011	39	2019-07-17	5	2	2		4
2DT	2DT51231	2DT251231	2DT2512311	2DT2512312	2DT2512313	1	47	0	1	2	2		2	2	2	2	1	2	2	2	2	2	2	2	2	2	2	1	2	2	2	2	2	2	2	2	2	6	2004	57	2019-07-18	5	1	1		7
2DT	2DT512311	2DT2512311	2DT25123111	2DT25123112	2DT25123113	1	40	0	1	2	2		1	2	2	2	1	2	2	2	2	2	2	2	2	2	2	1	2	2	2	2	2	2	2	2	2	99	2015	67	2019-07-19	5	1	1		10
2DT	2DT5123111	2DT25123111	2DT251231111	2DT251231112	2DT251231113	1	39	0	1	2	2		2	4	2	2	1	1	2	2	2	2	2	2	2	1	2	1	1	2	2	2	2	2	2	2	1	6	2003	84	2019-07-22	5	1	1		10
2DT	2DT5123112	2DT25123112	2DT251231121	2DT251231122	2DT251231123	1	46	0	1	2	2		1	3	2	2	1	2	2	2	2	2	2	2	2	2	2	1	2	2	2	2	2	2	2	2	2	2	2000	91	2019-07-22	5	1	1		10
2DT	2DT51231121	2DT251231121				1	35	0	1	2	2		2	4	2	2	1	2	2	2	2	2	2	2	2	2	2	1	2	2	2	2	2	2	2	2	2	11	2012	117	2019-07-25	5	1	1		10
2DT	2DT51231122	2DT251231122	2DT2512311221	2DT2512311222	2DT2512311223	1	42	0	1	2	2		2	3	2	2	1	2	2	2	2	2	2	2	2	2	2	1	2	2	2	2	2	2	2	2	2	99	2016	96	2019-07-24	5	1	2		10
2DT	2DT512311221	2DT2512311221				1	51	0	1	2	2		2	2	2	2	1	2	2	2	2	2	2	2	2	2	2	1	2	2	2	2	2	2	2	2	2	99	2015	122	2019-07-25	5	0	1		10
2DT	2DT512311222	2DT2512311222				1	54	0	1	2	2		2	2	2	2	1	2	2	2	2	2	2	2	2	2	2	1	2	2	2	2	2	2	2	2	2	99	2009	111	2019-07-25	5	1	1		5
2DT	2DT51231123	2DT251231123	2DT2512311231	2DT2512311232	2DT2512311233	1	37	0	1	2	2		3	2	2	2	1	2	2	2	2	2	2	2	2	2	2	1	2	2	2	2	2	2	2	2	2	1	2012	97	2019-07-24	5	1	2		5
2DT	2DT5123113	2DT25123113	2DT251231131	2DT251231132	2DT25231133	1	44	0	1	2	2		2	3	2	1	2	2	2	2	2	2	2	2	2	2	2	1	2	2	2	2	2	2	2	2	2	10	2005	89	2019-07-22	5	2	2		10
2DT	2DT512312	2DT2512312	2DT25123121	2DT25123122	2DT25123123	1	60	0	1	2	2		4	2	2	2	1	2	2	2	2	2	2	2	2	2	2	1	2	2	2	2	2	2	2	2	2	99	2015	63	2019-07-19	5	1	1		5
2DT	2DT5123121	2DT25123121	2DT251231211	2DT251231212	2DT251231213	1	28	0	1	2	2		2	3	2	2	1	2	2	2	2	2	2	2	2	1	2	1	2	2	2	2	2	2	2	2	1	8	2018	90	2019-07-22	5	1	2		10
2DT	2DT5123122	2DT25123122	2DT251231221	2DT251231222	2DT251231223	1	46	0	1	2	2		3	3	2	2	1	2	2	2	2	2	2	2	2	2	2	1	2	2	2	2	2	2	2	2	2	5	2010	81	2019-07-22	5	1	1		10
2DT	2DT5123123	2DT25123123	2DT251231231	2DT251231232	2DT251231233	1	32	0	1	2	2		2	4	2	2	1	2	2	2	2	2	2	2	2	2	2	1	2	2	2	2	2	2	2	2	2	2	2017	109	2019-07-24	5	1	1		5
2DT	2DT512313	2DT2512313				1	33	0	1	2	2		1	2	2	2	1	2	2	2	2	2	2	2	2	2	2	1	2	2	2	2	2	2	2	2	2	1	2001	120	2019-07-25	5	1	1		10
2DT	2DT51232	2DT251232	2DT2512321	2DT2512322	2DT2512323	1	38	0	1	2	2		1	3	2	2	1	2	2	2	2	2	2	2	2	2	2	1	2	2	2	2	2	2	2	2	2	11	2000	58	2019-07-18	5	1	1		10
2DT	2DT512322	2DT2512322	2DT25123221	2DT25123222	2DT25123223	1	34	0	1	2	2		1	3	2	2	1	2	2	2	2	2	2	2	2	2	2	1	2	2	2	2	2	2	2	2	2	99	2006	87	2019-07-22	5	1	2		10
2DT	2DT512323	2DT2512323				1	31	0	1	2	2		2	4	2	2	1	2	2	2	2	2	2	2	2	2	2	1	2	2	2	2	2	2	2	2	2	8	2016	110	2019-07-25	5	1	1		10
2DT	2DT51233	2DT251233	2DT2512331	2DT2512332	2DT2512333	1	39	0	1	2	2		2	2	2	2	1	2	2	2	2	2	2	2	2	2	2	1	2	2	2	2	2	2	2	2	2	2	2013	59	2019-07-18	5	1	1		5
2DT	2DT512331	2DT2512331	2DT25123311	2DT25123312	2DT25123313	1	45	0	1	2	2		3	2	2	2	1	2	2	2	2	2	2	2	2	2	2	1	2	2	2	2	2	2	2	2	2	99	2001	99	2019-07-24	5	1	1		10
2DT	2DT512332	2DT2512332	2DT25123321	2DT25123322	2DT25123323	1	41	0	1	2	2		2	3	2	2	1	2	2	2	2	2	2	2	2	2	2	1	2	2	2	2	2	2	2	2	2	2	2007	93	2019-07-24	5	1	2		5
2DT	2DT512333	2DT2512333	2DT25123331	2DT25123332	2DT25123333	1	41	0	1	2	2		1	2	2	1	1	2	2	1	2	2	2	2	2	1	1	1	2	2	1	2	2	2	2	2	1	2	2006	86	2019-07-22	5	2	2		10
2DT	2DT5123332	2DT25123332	2DT251233321	2DT251233322	2DT251233323	1	43	0	1	2	2		3	2	2	2	1	2	2	2	2	2	2	2	2	2	2	1	2	2	2	2	2	2	2	2	2	12	2014	106	2019-07-24	5	2	2		8
2DT	2DT513	2DT2513	2DT25131	2DT25132	2DT25133	1	46	0	1	2	2		2	3	2	2	1	2	2	2	2	2	2	2	2	2	2	1	2	2	2	2	2	2	2	2	2	99	2005	19	2019-07-16	5	1	1		15
2DT	2DT5131	2DT25131	2DT251311	2DT251312	2DT251313	1	46	0	1	2	2		2	3	2	2	1	2	2	2	2	2	2	2	2	2	2	1	2	2	2	2	2	2	2	2	2	10	2013	40	2019-07-17	5	1	2		4
2DT	2DT5132	2DT25132	2DT251321	2DT251322	2DT251323	1	44	0	1	2	2		3	4	2	2	1	2	2	2	2	2	2	2	2	2	2	1	2	2	2	2	2	2	2	2	2	99	2010	27	2019-07-16	5	1	1		15
2DT	2DT51321	2DT251321	2DT2513211	2DT2513212	2DT2513213	1	35	0	1	2	2		2	2	2	2	1	2	2	2	2	2	2	2	2	2	2	1	2	2	2	2	2	2	2	2	2	99	2014	73	2019-07-19	5	1	1		5
2DT	2DT51322	2DT251322	2DT2513221	2DT2513222	2DT2513223	1	32	0	1	2	2		1	3	2	2	1	2	2	2	2	2	2	2	2	2	2	1	2	2	2	2	2	2	2	2	2	99	2007	30	2019-07-17	5	1	1		20
2DT	2DT513221	2DT2513221	2DT25132211	2DT25132212	2DT25132213	1	41	0	1	2	2		2	3	2	2	1	2	2	2	2	2	2	2	2	2	2	1	2	2	2	2	2	2	2	2	2	99	1997	55	2019-07-18	5	1	2		10
2DT	2DT5132211	2DT25132211	2DT251322111	2DT251322112	2DT251322113	1	31	0	1	2	2		1	3	2	2	1	2	2	2	2	2	2	2	2	2	2	1	2	2	2	2	2	2	2	2	2	99	2013	62	2019-07-19	5	1	2		10
2DT	2DT5132212	2DT25132212	2DT251322121	2DT251322122	2DT251322123	1	40	0	1	2	2		2	2	2	2	1	2	2	2	2	2	2	2	2	2	2	1	2	2	2	2	2	2	2	2	2	9	2010	64	2019-07-19	5	1	2		7
2DT	2DT5132213	2DT25132213	2DT251322131	2DT251322132	2DT251322133	1	37	0	1	2	2		4	2	2	2	1	2	2	2	2	2	2	2	2	2	2	1	2	2	2	2	2	2	2	2	2	9	2017	68	2019-07-19	5	1	1		10
2DT	2DT513222	2DT2513222	2DT25132221	2DT25132222	2DT25132223	1	43	0	1	2	2		1	2	2	2	1	2	2	2	2	2	2	2	2	2	2	1	2	2	2	2	2	2	2	2	2	5	2014	49	2019-07-18	5	1	1		10
2DT	2DT5132221	2DT25132221	2DT251322211	2DT251322212	2DT251322213	1	37	0	1	2	2		1	3	2	2	1	2	2	2	2	2	2	2	2	2	2	1	2	2	2	2	2	2	2	2	2	99	1994	72	2019-07-19	5	1	1		3
2DT	2DT5132222	2DT25132222	2DT251322221	2DT251322222	2DT251322223	1	43	0	1	2	2		1	4	2	2	1	2	2	2	2	2	2	2	2	2	2	1	2	2	2	2	2	2	2	2	2	99	2003	80	2019-07-19	5	1	2		20
2DT	2DT51322221	2DT251322221				1	45	0	1	2	2		2	3	2	2	1	2	2	2	2	2	2	2	2	2	2	1	2	2	2	2	2	2	2	2	2	99	2004	116	2019-07-25	5	1	1		5
2DT	2DT51322222	2DT251322222				1	50	0	1	2	2		3	3	2	2	1	2	2	2	2	2	2	2	2	2	2	1	2	2	2	2	2	2	2	2	2	99	1989	119	2019-07-25	5	1	1		10
2DT	2DT51322223	2DT251322223				1	45	0	1	2	2		2	2	2	2	1	2	2	2	2	2	2	2	2	2	2	1	2	2	2	2	2	2	2	2	2	99	2009	115	2019-07-25	5	1	1		10
2DT	2DT5132223	2DT25132223	2DT251322231	2DT251322232	2DT251322233	1	39	0	1	2	2		1	4	2	2	1	2	2	2	2	2	2	2	2	2	2	1	2	2	2	2	2	2	2	2	2	3	2000	71	2019-07-19	5	1	2		10
2DT	2DT51322231	2DT251322231	2DT2513222311	2DT2513222312	2DT2513222313	1	56	0	1	2	2		2	3	2	1	1	2	2	2	2	2	2	2	2	2	1	1	2	2	2	2	2	2	2	2	2	7	2011	88	2019-07-22	5	1	1		10
2DT	2DT513222313	2DT2513222313				1	41	0	1	2	2		3	3	2	2	1	2	2	2	2	2	2	2	2	2	2	1	2	2	2	2	2	2	2	2	2	99	2010	121	2019-07-25	5	1	1		10
2DT	2DT51322232	2DT251322232	2DT2513222321	2DT2513222322	2DT2513222323	1	47	0	1	2	2		2	2	2	2	1	2	2	2	2	2	2	2	2	2	2	1	2	2	2	2	2	2	2	2	2	99	2009	105	2019-07-24	5	1	1		5
2DT	2DT513223	2DT2513223	2DT25132231	2DT25132232	2DT25132233	1	46	0	1	2	2		2	2	2	2	1	2	2	2	2	2	2	2	2	2	2	1	2	2	2	2	2	2	2	2	2	99	2014	76	2019-07-19	5	1	1		17
2DT	2DT5133	2DT25133	2DT251331	2DT251332	2DT251333	1	30	0	1	2	2		2	3	2	2	1	2	2	2	2	2	2	2	2	2	2	1	2	2	2	2	2	2	2	2	2	8	2018	29	2019-07-16	5	2	2		6
2DT	2DT6	2DT26	2DT261	2DT262	2DT263	1	36	1	1	2	2		1	3	2	2	1	2	2	2	2	2	2	2	2	2	2	1	2	2	2	2	2	2	2	2	2	99	2010	42	2019-07-18	6	1	1		5
2DT	2DT61	2DT261	2DT2611	2DT2612	2DT2613	1	50	0	1	2	2		2	4	2	2	1	2	2	2	2	2	2	2	2	2	2	1	2	2	2	2	2	2	2	2	2	10	2000	101	2019-07-24	6	1	1		10
2DT	2DT62	2DT262	2DT2621	2DT2622	2DT2623	1	34	0	1	2	2		2	4	2	2	1	2	2	2	2	2	2	2	2	2	2	1	2	2	2	2	2	2	2	2	2	5	2016	98	2019-07-24	6	1	2		12
2DT	2DT63	2DT263	2DT2631	2DT2632	2DT2633	1	29	0	1	2	2		1	3	2	2	1	2	2	2	2	2	2	2	2	2	2	1	2	2	2	2	2	2	2	2	2	99	2009	102	2019-07-24	6	1	1		4
2PB	2PB1	2PB21	2PB211	2PB212	2PB213	1	57	0	1	2	2	0	4	3	2	2	1	2	2	2	2	2	2	2	2	2	2	1	2	2	2	2	2	2	2	2	2	99	2005	1	2019-07-08	1	2	2		10
2PB	2PB11	2PB211	2PB2111	2PB2112	2PB2113	1	41	1	1	2	2	0	2	3	2	1	2	2	2	2	2	2	2	2	2	2	1	2	2	2	2	2	2	2	2	2	2	6	2008	22	2019-07-15	1	1	1	3	10	1431
2PB	2PB12	2PB212	2PB2121	2PB2122	2PB2123	1	0	0	0	0	0	0																												21	2019-07-15	1	0	1	30		14313
2PB	2PB121	2PB2121	2PB21211	2PB21212	2PB21213	1	34	0	1	2	2	0	2	2	2	2	1	2	2	2	2	2	2	2	2	2	2	1	2	2	2	2	2	2	2	2	2	9	2018	36	2019-07-16	1	1	1		16
2PB	2PB1211	2PB21211	2PB212111	2PB212112	2PB212113	1	55	0	1	2	2	0	2	3	2	2	1	2	2	2	2	2	2	2	2	2	2	1	2	2	2	2	2	2	2	2	2	99	2000	74	2019-07-29	1	1	1		20
2PB	2PB1212	2PB21212	2PB212121	2PB212122	2PB212123	1	45	0	1	2	2	0	2	3	2	2	1	2	2	2	2	2	2	2	2	2	2	1	2	2	2	2	2	2	2	2	2	99	2007	79	2019-07-30	1	1	1		10
2PB	2PB1213	2PB21213	2PB212131	2PB212132	2PB212133	1	50	0	1	2	2	0	2	3	2	2	1	2	2	2	2	2	2	2	2	2	2	1	2	2	2	2	2	2	2	2	2	99	2005	82	2019-07-30	1	2	2		8
2PB	2PB122	2PB2122	2PB21221	2PB21222	2PB21223	1	34	0	1	2	2	0																												30	2019-07-16	1	0	1	25	40	11123
2PB	2PB1221	2PB21221	2PB212211	2PB212212	2PB212213	1	50	0	1	2	2	0	2	3	2	2	1	2	2	2	2	2	2	2	2	2	2	1	2	2	2	2	2	2	2	2	2	99	2001	53	2019-07-23	1	1	1		20
2PB	2PB12211	2PB212211	2PB2122111	2PB2122112	2PB2122113	1	46	0	1	2	2	0	2	3	2	2	1	2	2	2	2	2	2	2	2	2	2	1	2	2	2	2	2	2	2	2	2	5	2010	68	2019-07-26	1	1	1		10
2PB	2PB12212	2PB212212	2PB2122121	2PB2122122	2PB2122123	1	42	0	1	2	2	0	2	3	2	2	1	2	2	2	2	2	2	2	2	2	2	1	2	2	2	2	2	2	2	2	2	99	2010	67	2019-07-26	1	1	1		4
2PB	2PB12213	2PB212213	2PB2122131	2PB2122132	2PB2122133	1	44	0	1	2	2	0	4	3	2	2	1	2	2	2	2	2	2	2	2	2	2	1	2	2	2	2	2	2	2	2	2	4	2009	65	2019-07-26	1	1	1		7
2PB	2PB122131	2PB2122131	2PB21221311	2PB21221312	2PB21221313	1	69	0	1	2	2	0	5	4	2	2	1	2	2	2	2	2	2	2	2	2	2	1	2	2	2	2	2	2	2	2	2	99	1999	88	2019-07-31	1	2	2		4
2PB	2PB1221311	2PB21221311	2PB212213111	2PB212213112	2PB212213113	1	46	0	1	2	2	0	2	3	2	2	1	2	2	2	2	2	2	2	2	2	2	1	2	2	2	2	2	2	2	2	2	99	2017	95	2019-08-01	1	2	2		10
2PB	2PB1221312	2PB21221312	2PB212213121	2PB212213122	2PB212213123	1	0	0	0	0	0	0																												102	2019-08-02	1	0	1
2PB	2PB1221313	2PB21221313	2PB212213131	2PB212213132	2PB212213133	1	43	0	1	2	2	0	2	3	2	2	1	2	2	2	2	2	2	2	2	2	2	1	2	2	2	2	2	2	2	2	2	99	2012	113	2019-08-05	1	1	1		20
2PB	2PB122132	2PB2122132	2PB21221321	2PB21221322	2PB21221323	1	32	0	1	2	2	0	2	3	2	2	1	2	2	2	2	2	2	2	2	2	2	1	2	2	2	2	2	2	2	2	2	2	2016	99	2019-08-02	1	2	2		6
2PB	2PB122133	2PB2122133	2PB21221331	2PB21221332	2PB21221333	1	44	0	1	2	2	0	2	2	2	2	1	2	2	2	2	2	2	2	2	2	2	1	2	2	2	2	2	2	2	2	2	99	2012	84	2019-07-31	1	1	1		30
2PB	2PB1222	2PB21222	2PB212221	2PB212222	2PB212223	1	0	0	0	0	0	0																												45	2019-07-17	1	0	1	5		113312
2PB	2PB12221	2PB212221	2PB2122211	2PB2122212	2PB2122213	1	0	0	0	0	0	0																												52	2019-07-19	1	0	1	4		1132
2PB	2PB122211	2PB2122211	2PB21222111	2PB21222112	2PB21222113	1	0	0	0	0	0	0																												61	2019-07-26	1	0	1	30		143133
2PB	2PB1222111	2PB21222111	2PB212221111	2PB212221112	2PB212221113	1	0	0	0	0	0	0																												70	2019-07-26	1	0	1	20		1431321
2PB	2PB12221111	2PB212221111	2PB2122211111	2PB2122211112	2PB2122211113	1	0	0	0	0	0	0																												63	2019-07-26	1	0	1	40		143131
2PB	2PB12221112	2PB212221112	2PB2122211121	2PB2122211122	2PB2122211123	1	40	0	1	2	2	0	2	3	2	2	1	2	2	2	2	2	2	2	2	2	2	1	2	2	2	2	2	2	2	2	2	5	2017	71	2019-07-26	1	1	1		10
2PB	2PB12221113	2PB212221113	2PB2122211131	2PB2122211132	2PB2122211133	1	22	0	1	2	2	0	4	2	2	2	1	2	2	2	2	2	2	2	2	2	2	1	2	2	2	2	2	2	2	2	2	99	2009	64	2019-07-26	1	2	2		7
2PB	2PB1222112	2PB21222112	2PB212221121	2PB212221122	2PB212221123	1	30	0	1	2	2	0	2	3	2	2	1	2	2	2	2	2	2	2	2	2	2	1	2	2	2	2	2	2	2	2	2	8	2015	69	2019-07-26	1	1	1		30
2PB	2PB12221122	2PB212221122	2PB2122211221	2PB2122211222	2PB2122211223	1	58	0	1	2	2	0	2	3	2	2	1	2	2	2	2	2	2	2	2	2	2	1	2	2	2	2	2	2	2	2	2	99	1998	78	2019-07-30	1	2	2		4
2PB	2PB1222113	2PB21222113	2PB212221131	2PB212221132	2PB212221133	1	0	0	0	0	0	0																												72	2019-07-26	1	0	1	8		1431323
2PB	2PB12221132	2PB212221132	2PB2122211321	2PB2122211322	2PB2122211323	1	50	0	1	2	2	0	2	4	2	2	1	2	2	2	2	2	2	2	2	2	2	1	2	2	2	2	2	2	2	2	2	99	9999	86	2019-07-31	1	2	2		4
2PB	2PB12221133	2PB212221133	2PB2122211331	2PB2122211332	2PB2122211333	1	40	0	1	2	2	0	2	3	2	2	1	2	2	2	2	2	2	2	2	2	2	1	2	2	2	2	2	2	2	2	2	99	2002	85	2019-07-31	1	2	2		20
2PB	2PB122212	2PB2122212	2PB21222121	2PB21222122	2PB21222123	1	53	0	1	2	2	0	2	3	2	2	1	2	2	2	2	2	2	2	2	2	2	1	2	2	2	2	2	2	2	2	2	9	2010	54	2019-07-23	1	1	1		3
2PB	2PB122213	2PB2122213	2PB21222131	2PB21222132	2PB21222133	1	0	0	0	0	0	0																												56	2019-07-23	1	0	1	10		1431312
2PB	2PB1222132	2PB21222132	2PB212221321	2PB212221322	2PB212221323	1	28	0	1	2	2	0	3	3	2	2	1	2	2	2	2	2	2	2	2	2	2	1	2	2	2	2	2	2	2	2	2	99	2015	112	2019-08-05	1	1	1		15
2PB	2PB1222133	2PB21222133	2PB212221331	2PB212221332	2PB212221333	1	44	0	1	2	2	0	2	2	2	2	1	2	2	2	2	2	2	2	2	2	2	1	2	2	2	2	2	2	2	2	2	99	2000	120	2019-08-07	1	1	2		4
2PB	2PB12222	2PB212222	2PB2122221	2PB2122222	2PB2122223	1	40	0	1	2	2	0	2	4	2	2	1	2	2	2	2	2	2	2	2	2	2	1	2	2	2	2	2	2	2	2	2	99	2007	50	2019-07-19	1	1	1		20
2PB	2PB12223	2PB212223	2PB2122231	2PB2122232	2PB2122233	1	0	0	0	0	0	0																												55	2019-07-23	1	0	1	10		11323
2PB	2PB122231	2PB2122231	2PB21222311	2PB21222312	2PB21222313	1	32	0	1	2	2	0	4	3	2	2	1	2	2	2	2	2	2	2	2	2	2	1	2	2	2	2	2	2	2	2	2	99	2001	75	2019-07-29	1	1	1		10
2PB	2PB122232	2PB2122232	2PB21222321	2PB21222322	2PB21222323	1	33	0	1	2	2	0																												97	2019-08-02	1	0	1	10	20	14312
2PB	2PB1222321	2PB21222321	2PB212223211	2PB212223212	2PB212223213	1	49	0	1	2	2	0	2	3	2	2	1	2	2	2	2	2	2	2	2	2	2	1	2	2	2	2	2	2	2	2	2	99	2000	98	2019-08-02	1	1	2		8
2PB	2PB1222322	2PB21222322	2PB212223221	2PB212223222	2PB212223223	1	0	40	1	2	2	0	2	3	2	2	1	2	2	2	2	2	2	2	2	2	2	1	2	2	2	2	2	2	2	2	2	99	2000	100	2019-08-02	1	1	1		7
2PB	2PB1222323	2PB21222323	2PB212223231	2PB212223232	2PB212223233	1	40	0	1	2	2	0	2	2	2	2	1	2	2	2	2	2	2	2	2	2	2	1	2	2	2	2	2	2	2	2	2	99	2007	115	2019-08-07	1	1	1		7
2PB	2PB122233	2PB2122233	2PB21222331	2PB21222332	2PB21222333	1	27	0	1	2	2	0	1	3	2	2	1	2	2	2	2	2	2	2	2	2	2	1	2	2	2	2	2	2	2	2	2	99	2009	119	2019-08-07	1	1	1		30
2PB	2PB1223	2PB21223	2PB212231	2PB212232	2PB212233	1	0	0	0	0	0	0																												48	2019-07-18	1	0	2	3		1112
2PB	2PB123	2PB2123	2PB21231	2PB21232	2PB21233	1	41	0	1	2	2	0	2	2	2	1	2	2	2	2	2	2	2	2	2	2	1	2	2	2	2	2	2	2	2	2	2	99	9999	37	2019-07-16	1	1	1		7
2PB	2PB1231	2PB21231	2PB212311	2PB212312	2PB212313	1	0	0	0	0	0	0																												51	2019-07-19	1	0	1	20		15111
2PB	2PB1232	2PB21232	2PB212321	2PB212322	2PB212323	1	59	0	1	2	2	0	2	3	2	2	1	2	2	2	2	2	2	2	2	2	2	1	2	2	2	2	2	2	2	2	2	99	2007	81	2019-07-30	1	2	2		20
2PB	2PB1233	2PB21233	2PB212331	2PB212332	2PB212333	1	40	0	1	2	2	0	2	3	2	2	1	2	2	2	2	2	2	2	2	2	2	1	2	2	2	2	2	2	2	2	2	10	2015	80	2019-07-30	1	2	2		10
2PB	2PB13	2PB213	2PB2131	2PB2132	2PB2133	1	0	0	0	0	0	0																												23	2019-07-15	1	0	1	3		143132
2PB	2PB131	2PB2131	2PB21311	2PB21312	2PB21313	1	0	0	0	0	0	0																												58	2019-07-24	1	0	1	100		1431311
2PB	2PB132	2PB2132	2PB21321	2PB21322	2PB21323	1	0	0	0	0	0	0																												57	2019-07-24	1	0	2	3		14311
2PB	2PB133	2PB2133	2PB21331	2PB21332	2PB21333	1	0	0	0	0	0	0																												101	2019-08-02	1	0	1	10		13223
2PB	2PB1331	2PB21331	2PB213311	2PB213312	2PB213313	1	39	0	1	2	2	0	2	3	2	2	1	2	2	2	2	2	2	2	2	2	2	1	2	2	2	2	2	2	2	2	2	9	2009	117	2019-08-07	1	1	1		10
2PB	2PB1332	2PB21332	2PB213321	2PB213322	2PB213323	1	38	0	1	2	2	0	2	3	2	2	1	2	2	2	2	2	2	2	2	2	2	1	2	2	2	2	2	2	2	2	2	99	2008	118	2019-08-07	1	2	2		20
2PB	2PB1333	2PB21333	2PB213331	2PB213332	2PB213333	1	29	0	1	2	2	0																												116	2019-08-07	1	0	1	10	20	1512
2PB	2PB2	2PB22	2PB221	2PB222	2PB223	1	54	0	1	2	2	0	2	3	2	2	1	2	2	2	2	2	2	2	2	2	2	1	2	2	2	2	2	2	2	2	2	9	2000	2	2019-07-09	2	1	1		5
2PB	2PB21	2PB221	2PB2211	2PB2212	2PB2213	1	40	0	1	2	2	0	2	3	2	2	2	2	2	2	2	2	2	2	2	2	2	1	2	2	2	2	2	2	2	2	2	4	2013	11	2019-07-11	2	1	1		5
2PB	2PB211	2PB2211	2PB22111	2PB22112	2PB22113	1	47	0	1	2	2	0	2	4	2	2	1	2	2	2	2	2	2	2	2	2	2	1	2	2	2	2	2	2	2	2	2	99	2007	19	2019-07-12	2	1	1		30
2PB	2PB213	2PB2213	2PB22131	2PB22132	2PB22133	1	37	0	1	2	2	0	2	3	2	2	1	2	2	2	2	2	2	2	2	2	2	1	2	2	2	2	2	2	2	2	2	99	2008	109	2019-08-02	2	1	1		20
2PB	2PB2131	2PB22131	2PB221311	2PB221312	2PB221313	1	38	0	1	2	2	0	2	3	2	2	1	2	2	2	2	2	2	2	2	2	2	1	2	2	2	2	2	2	2	2	2	6	2010	108	2019-08-02	2	1	1		10
2PB	2PB2132	2PB22132	2PB221321	2PB221322	2PB221323	1	37	0	1	2	2	0	2	3	2	2	1	2	2	2	2	2	2	2	2	2	2	1	2	2	2	2	2	2	2	2	2	99	2011	122	2019-08-07	2	1	1		15
2PB	2PB2133	2PB22133	2PB221331	2PB221332	2PB221333	1	47	0	1	2	2	0	2	3	2	2	1	2	2	2	2	2	2	2	2	2	2	1	2	2	2	2	2	2	2	2	2	99	2011	107	2019-08-02	2	1	1		20
2PB	2PB21331	2PB221331	2PB2213311	2PB2213312	2PB2213313	1	33	0	1	2	2	0	2	3	2	2	1	2	2	2	2	2	2	2	2	2	2	1	2	2	2	2	2	2	2	2	2	10	2012	130	2019-08-08	2	2	2		10
2PB	2PB21332	2PB221332	2PB2213321	2PB2213322	2PB2213323	1	46	0	1	2	2	0	2	3	2	2	1	2	2	2	2	2	2	2	2	2	2	1	2	2	2	2	2	2	2	2	2	99	2017	128	2019-08-08	2	1	1		7
2PB	2PB213321	2PB2213321	2PB22133211	2PB22133212	2PB22133213	1	40	0	1	2	2	0	2	3	2	2	1	2	2	2	2	2	2	2	2	2	2	1	2	2	2	2	2	2	2	2	2	99	2014	126	2019-08-08	2	2	2		5
2PB	2PB213322	2PB2213322	2PB22133221	2PB22133222	2PB22133223	1	29	0	1	2	2	0	1	3	2	2	1	2	2	2	2	2	2	2	2	2	2	1	2	2	2	2	2	2	2	2	2	4	2017	127	2019-08-08	2	2	2		10
2PB	2PB2133222	2PB22133222	2PB221332221	2PB221332222	2PB221332223	1	46	0	1	2	2	0	2	3	2	2	1	2	2	2	2	2	2	2	2	2	2	1	2	2	2	2	2	2	2	2	2	1	2014	125	2019-08-08	2	1	2		10
2PB	2PB213323	2PB2213323	2PB22133231	2PB22133232	2PB22133233	1	20	0	1	2	2	0	2	3	2	2	1	2	2	2	2	2	2	2	2	2	2	1	2	2	2	2	2	2	2	2	2	99	2012	124	2019-08-08	2	2	2		9
2PB	2PB21333	2PB221333	2PB2213331	2PB2213332	2PB2213333	1	31	0	1	2	2	0	2	3	2	2	1	2	2	2	2	2	2	2	2	2	2	1	2	2	2	2	2	2	2	2	2	99	2016	129	2019-08-08	2	2	2		6
2PB	2PB23	2PB223	2PB2231	2PB2232	2PB2233	1	25	0	1	2	2	0	1	4	2	2	1	2	2	2	2	2	2	2	2	2	2	1	2	2	2	2	2	2	2	2	2	10	2011	12	2019-07-11	2	1	1		10
2PB	2PB231	2PB2231	2PB22311	2PB22312	2PB22313	1	40	0	1	2	2	0	4	3	2	2	1	2	2	2	2	2	2	2	2	2	2	1	2	2	2	2	2	2	2	2	2	11	2018	106	2019-08-02	2	1	1		10
2PB	2PB2311	2PB22311	2PB223111	2PB223112	2PB223113	1	59	0	1	2	2	0	2	4	2	2	1	2	2	2	2	2	2	2	2	2	2	1	2	2	2	2	2	2	2	2	2	99	2002	105	2019-08-02	2	2	2		10
2PB	2PB2312	2PB22312	2PB223121	2PB223122	2PB223123	1	36	0	1	2	2	0	2	3	2	2	1	2	2	2	2	2	2	2	2	2	2	1	2	2	2	2	2	2	2	2	2	7	2009	104	2019-08-02	2	1	1		10
2PB	2PB23121	2PB223121	2PB2231211	2PB2231212	2PB2231213	1	35	0	1	2	2	0	2	3	2	2	1	2	2	2	2	2	2	2	2	2	2	1	2	2	2	2	2	2	2	2	2	99	2011	111	2019-08-05	2	1	1		10
2PB	2PB231211	2PB2231211	2PB22312111	2PB22312112	2PB22312113	1	45	0	1	2	2	0	2	2	2	2	1	2	2	2	2	2	2	2	2	2	2	1	2	2	2	2	2	2	2	2	2	99	2007	121	2019-08-07	2	1	1		10
2PB	2PB231212	2PB2231212	2PB22312121	2PB22312122	2PB22312123	1	30	0	1	2	2	0	2	3	2	2	1	2	2	2	2	2	2	2	2	2	2	1	2	2	2	2	2	2	2	2	2	6	2010	123	2019-08-07	2	1	1		10
2PB	2PB23122	2PB223122	2PB2231221	2PB2231222	2PB2231223	1	43	0	1	2	2	0	2	4	2	2	1	2	2	2	2	2	2	2	2	2	2	1	2	2	2	2	2	2	2	2	2	5	2016	110	2019-08-05	2	1	2		10
2PB	2PB231221	2PB2231221	2PB22312211	2PB22312212	2PB22312213	1	47	0	1	2	2	0	4	3	2	2	1	2	2	2	2	2	2	2	2	2	2	1	2	2	2	2	2	2	2	2	2	99	2004	114	2019-08-07	2	1	1		10
2PB	2PB2313	2PB22313	2PB223131	2PB223132	2PB223133	1	55	0	1	2	2	0	2	3	2	2	1	2	2	2	2	2	2	2	2	2	2	1	2	2	2	2	2	2	2	2	2	99	2015	103	2019-08-02	2	2	2		7
2PB	2PB232	2PB2232	2PB22321	2PB22322	2PB22323	1	30	0	1	2	2	0	2	3	2	2	1	2	2	2	2	2	2	2	2	2	2	1	2	2	2	2	2	2	2	2	2	6	2000	73	2019-07-29	2	1	1		50
2PB	2PB3	2PB23	2PB231	2PB232	2PB233	1	39	0	1	2	2	0	5	4	2	1	2	2	2	2	2	2	2	2	2	2	1	2	2	2	2	2	2	2	2	2	2	99	2012	3	2019-07-10	3	2	2		50
2PB	2PB31	2PB231	2PB2311	2PB2312	2PB2313	1	36	0	1	2	2	0	4	4	2	1	2	2	2	2	2	2	2	2	2	2	1	2	2	2	2	2	2	2	2	2	2	10	2005	6	2019-07-10	3	1	2		12
2PB	2PB311	2PB2311	2PB23111	2PB23112	2PB23113	1	37	0	1	2	2	0	3	2	2	2	1	2	2	2	2	2	2	2	2	2	2	1	2	2	2	2	2	2	2	2	2	7	2009	20	2019-07-15	3	1	2		30
2PB	2PB312	2PB2312	2PB23121	2PB23122	2PB23123	1	40	0	1	2	2	0	4	3	2	2	1	2	2	2	2	2	2	2	2	2	2	1	2	2	2	2	2	2	2	2	2	8	2015	27	2019-07-15	3	2	2		4
2PB	2PB313	2PB2313	2PB23131	2PB23132	2PB23133	1	42	0	1	2	2	0	1	3	2	2	1	2	2	2	2	2	2	2	2	2	2	1	2	2	2	2	2	2	2	2	2	5	2014	28	2019-07-15	3	2	2		17
2PB	2PB32	2PB232	2PB2321	2PB2322	2PB2323	1	30	0	1	2	2	0	1	3	2	2	1	2	2	2	2	2	2	2	2	2	2	1	2	2	2	2	2	2	2	2	2	5	2006	7	2019-07-10	3	2	2		15
2PB	2PB321	2PB2321	2PB23211	2PB23212	2PB23213	1	41	0	1	2	2	0	2	4	2	2	1	2	2	2	2	2	2	2	2	2	2	1	2	2	2	2	2	2	2	2	2	99	2009	10	2019-07-11	3	2	2		3
2PB	2PB322	2PB2322	2PB23221	2PB23222	2PB23223	1	0	0	0	0	0	0																												8	2019-07-11	3	0	2		30
2PB	2PB3221	2PB23221	2PB232211	2PB232212	2PB232213	1	41	0	1	2	2	0	2	4	2	2	1	2	2	2	2	2	2	2	2	2	2	1	2	2	2	2	2	2	2	2	2	12	2009	13	2019-07-11	3	2	2		4
2PB	2PB3222	2PB23222	2PB232221	2PB232222	2PB232223	1	42	0	1	2	2	0	2	3	2	2	1	2	2	2	2	2	2	2	2	2	2	1	2	2	2	2	2	2	2	2	2	99	1999	14	2019-07-11	3	2			2
2PB	2PB323	2PB2323	2PB23231	2PB23232	2PB23233	1	30	0	1	2	2	0	2	4	2	2	2	2	2	2	2	2	2	2	2	2	2	2	2	2	2	2	2	2	2	2	2	99	1995	9	2019-07-11	3	2	2		25
2PB	2PB33	2PB233	2PB2331	2PB2332	2PB2333	1	40	0	1	2	2	0	2	3	2	2	1	2	2	2	2	2	2	2	2	2	2	1	2	2	2	2	2	2	2	2	2	99	2010	4	2019-07-10	3	1	2		8
2PB	2PB4	2PB24	2PB241	2PB242	2PB243	1	39	0	1	2	2	0	2	3	2	1	2	2	2	2	2	2	2	2	2	2	1	2	2	2	2	2	2	2	2	2	2	99	2009	5	2019-07-10	4	1	1		20
2PB	2PB41	2PB241	2PB2411	2PB2412	2PB2413	1	27	0	1	2	2	0	1	3	2	2	1	2	2	2	2	2	2	2	2	2	2	1	2	2	2	2	2	2	2	2	2	10	2017	26	2019-07-15	4	2	2		10
2PB	2PB411	2PB2411	2PB24111	2PB24112	2PB24113	1	0	0	0	0	0	0																												47	2019-07-18	4	0	1	20		15131
2PB	2PB412	2PB2412	2PB24121	2PB24122	2PB24123	1	35	0	1	2	2	0	2	3	2	2	1	2	2	2	2	2	2	2	2	2	2	1	2	2	2	2	2	2	2	2	2	99	2010	38	2019-07-16	4	2	2		20
2PB	2PB4121	2PB24121	2PB241211	2PB241212	2PB241213	1	0	0	0	0	0	0																												31	2019-07-16	4	0	1	20		113
2PB	2PB41211	2PB241211	2PB2412111	2PB2412112	2PB2412113	1	47	0	1	2	2	0	2	3	2	2	1	2	2	2	2	2	2	2	2	2	2	1	2	2	2	2	2	2	2	2	2	99	2002	87	2019-07-31	4	2	2		7
2PB	2PB4122	2PB24122	2PB241221	2PB241222	2PB241223	1	37	0	1	2	2	0	4	3	2	2	1	2	2	2	2	2	2	2	2	2	2	1	2	2	2	2	2	2	2	2	2	99	2010	33	2019-07-16	4	2	2		15
2PB	2PB4123	2PB24123	2PB241231	2PB241232	2PB241233	1	30	0	1	2	2	0	2	3	2	2	1	2	2	2	2	2	2	2	2	2	2	1	2	2	2	2	2	2	2	2	2	11	2011	32	2019-07-16	4	1	1		50
2PB	2PB41231	2PB241231	2PB2412311	2PB2412312	2PB2412313	1	0	0	0	0	0	0																												77	2019-07-30	4	0	1	10		1611
2PB	2PB41232	2PB241232	2PB2412321	2PB2412322	2PB2412323	1	47	0	1	2	2	0	4	3	2	2	1	2	2	2	2	2	2	2	2	2	2	1	2	2	2	2	2	2	2	2	2	99	2000	89	2019-07-31	4	1	2		30
2PB	2PB41233	2PB241233	2PB2412331	2PB2412332	2PB2412333	1	0	0	0	0	0	0																												76	2019-07-30	4	0	1	10		16111
2PB	2PB413	2PB2413	2PB24131	2PB24132	2PB24133	1	42	0	1	2	2	0	2	3	2	2	1	2	2	2	2	2	2	2	2	2	2	1	2	2	2	2	2	2	2	2	2	99	2007	49	2019-07-18	4	1	1		10
2PB	2PB42	2PB242	2PB2421	2PB2422	2PB2423	1	31	0	1	2	2	0	2	3	2	2	1	2	2	2	2	2	2	2	2	2	2	1	2	2	2	2	2	2	2	2	2	5	2014	25	2019-07-15	4	1	1		10
2PB	2PB421	2PB2421	2PB24211	2PB24212	2PB24213	1	40	0	1	2	2	0	2	3	2	2	1	2	2	2	2	2	2	2	2	2	2	1	2	2	2	2	2	2	2	2	2	99	2010	44	2019-07-17	4	1	1		20
2PB	2PB422	2PB2422	2PB24221	2PB24222	2PB24223	1	0	0	0	0	0	0																												42	2019-07-17	4	0	1	15		16113
2PB	2PB423	2PB2423	2PB24231	2PB24232	2PB24233	1	0	0	0	0	0	0																												43	2019-07-17	4	0	1	20		1111221
2PB	2PB43	2PB243	2PB2431	2PB2432	2PB2433	1	51	0	1	2	2	0	4	3	2	2	1	2	2	2	2	2	2	2	2	2	2	1	2	2	2	2	2	2	2	2	2	99	2014	29	2019-07-15	4	1	1		15
2PB	2PB431	2PB2431	2PB24311	2PB24312	2PB24313	1	32	0	1	2	2	0	1	4	2	2	1	2	2	2	2	2	2	2	2	2	2	1	2	2	2	2	2	2	2	2	2	9	2013	60	2019-07-25	4	2	2		20
2PB	2PB4312	2PB24312	2PB243121	2PB243122	2PB243123	1	44	0	1	2	2	0	2	3	2	2	1	2	2	2	2	2	2	2	2	2	2	1	2	2	2	2	2	2	2	2	2	5	2015	83	2019-07-30	4	1	1		30
2PB	2PB432	2PB2432	2PB24321	2PB24322	2PB24323	1	40	0	1	2	2	0	2	2	2	2	1	2	2	2	2	2	2	2	2	2	2	1	2	2	2	2	2	2	2	2	2	99	2007	59	2019-07-25	4	1	1		10
2PB	2PB4322	2PB24322	2PB243221	2PB243222	2PB243223	1	50	0	1	2	2	0	2	3	2	2	1	2	2	2	2	2	2	2	2	2	2	1	2	2	2	2	2	2	2	2	2	10	2005	66	2019-07-26	4	1	1		9
2PB	2PB43221	2PB243221	2PB2432211	2PB2432212	2PB2432213	1	34	0	1	2	2	0	2	3	2	2	1	2	2	2	2	2	2	2	2	2	2	1	2	2	2	2	2	2	2	2	2	2	2015	90	2019-07-31	4	1	1		6
2PB	2PB43222	2PB243222	2PB2432221	2PB2432222	2PB2432223	1	41	0	1	2	2	0	2	4	2	2	1	2	2	2	2	2	2	2	2	2	2	1	2	2	2	2	2	2	2	2	2	10	2009	91	2019-07-31	4	1	1		10
2PB	2PB432221	2PB2432221	2PB24322211	2PB24322212	2PB24322213	1	58	0	1	2	2	0	2	2	2	2	1	2	2	2	2	2	2	2	2	2	2	1	2	2	2	2	2	2	2	2	2	99	2016	93	2019-08-01	4	1	2		5
2PB	2PB432222	2PB2432222	2PB24322221	2PB24322222	2PB24322223	1	48	0	1	2	2	0	2	3	2	2	1	2	2	2	2	2	2	2	2	2	2	1	2	2	2	2	2	2	2	2	2	99	2009	92	2019-08-01	4	1	1		20
2PB	2PB432223	2PB2432223	2PB24322231	2PB24322232	2PB24322233	1	30	0	1	2	2	0	2	3	2	2	1	2	2	2	2	2	2	2	2	2	2	1	2	2	2	2	2	2	2	2	2	99	2013	94	2019-08-01	4	1	1	20	10	1111213
2PB	2PB43223	2PB243223	2PB2432231	2PB2432232	2PB2432233	1	0	0	0	0	0	0																												96	2019-08-01	4	0	1		10
2PB	2PB433	2PB2433	2PB24331	2PB24332	2PB24333	1	50	0	1	2	2	0	2	2	2	2	1	2	2	2	2	2	2	2	2	2	2	1	2	2	2	2	2	2	2	2	2	99	2009	62	2019-07-26	4	1	2		10
2PB	2PB5	2PB25	2PB251	2PB252	2PB253	1	46	0	1	2	2	0	2	3	2	2	1	2	2	2	2	2	2	2	2	2	2	1	2	2	2	2	2	2	2	2	2	2	2005	15	2019-07-12	5	1	1		22
2PB	2PB51	2PB251	2PB2511	2PB2512	2PB2513	1	0	0	0	0	0	0																												16	2019-07-12	5	0	2	4		152
2PB	2PB511	2PB2511	2PB25111	2PB25112	2PB25113	1	39	0	1	2	2	0	3	4	1	2	1	2	2	2	2	2	2	2	2	2	2	1	2	2	2	2	2	2	2	2	2	99	2013	17	2019-07-12	5	1	1	50	20	11112
2PB	2PB512	2PB2512	2PB25121	2PB25122	2PB25123	1	29	0	1	2	2	0	1	3	2	2	1	2	2	2	2	2	2	2	2	2	2	1	2	2	2	2	2	2	2	2	2	99	2007	18	2019-07-12	5	1	1		17
2PB	2PB513	2PB2513	2PB25131	2PB25132	2PB25133	1	27	0	1	2	2	0	1	3	2	2	1	2	2	2	2	2	2	2	2	2	2	1	2	2	2	2	2	2	2	2	2	99	2015	40	2019-07-16	5	1	1		30
2PB	2PB52	2PB252	2PB2521	2PB2522	2PB2523	1	0	0	0	0	0	0																												34	2019-07-16	5	0	1		25
2PB	2PB521	2PB2521	2PB25211	2PB25212	2PB25213	1	30	0	1	2	2	0	2	4	2	2	1	2	2	2	2	2	2	2	2	2	2	1	2	2	2	2	2	2	2	2	2	9	2008	35	2019-07-16	5	1	1		30
2PB	2PB522	2PB2522	2PB25221	2PB25222	2PB25223	1	45	0	1	2	2	0	2	3	2	2	1	2	2	2	2	2	2	2	2	2	2	1	2	2	2	2	2	2	2	2	2	99	2008	39	2019-07-16	5	1	1		6
2PB	2PB523	2PB2523	2PB25231	2PB25232	2PB25233	1	53	0	1	2	2	0	2	2	2	2	1	2	2	2	2	2	2	2	2	2	2	1	2	2	2	2	2	2	2	2	2	99	2009	41	2019-07-16	5	1	1		5
2PB	2PB5231	2PB25231	2PB252311	2PB252312	2PB252313	1	45	0	1	2	2	0	2	3	2	2	1	2	2	2	2	2	2	2	2	2	2	1	2	2	2	2	2	2	2	2	2	99	2007	46	2019-07-17	5	1	1		20
2PB	2PB53	2PB253	2PB2531	2PB2532	2PB2533	1	31	0	1	2	2	0	2	3	2	2	1	2	2	2	2	2	2	2	2	2	2	1	2	2	2	2	2	2	2	2	2	99	2004	24	2019-07-15	5	2	2		50
2PL	2PL1	2PL21	2PL211	2PL212	2PL213	1	31	0	1	2	2	0	2	4	2	1	1	2	2	1	2	2	2	2	2	2	2	1	2	2	2	2	2	2	2	2	2	99	2011	1	2019-07-10	1	1	1		10
2PL	2PL11	2PL211	2PL2111	2PL2112	2PL2113	1	0	0	0	0	0	0																												6	2019-07-10	1	0			7
2PL	2PL12	2PL212	2PL2121	2PL2122	2PL2123	1	0	0	0	0	0	0																												3	2019-07-10	1	0	2	4		111
2PL	2PL121	2PL2121	2PL21211	2PL21212	2PL21213	1	0	0	0	0	0	0																												11	2019-07-11	1	0	1	3		111331
2PL	2PL1211	2PL21211	2PL212111	2PL212112	2PL212113	1	0	0	0	0	0	0																												15	2019-07-11	1	0	1	15		142132
2PL	2PL1212	2PL21212	2PL212121	2PL212122	2PL212123	1	27	0	1	2	2	0	2	2	2	2	1	2	2	1	2	2	2	2	2	2	2	1	2	2	2	2	2	2	2	2	2	99	2017	20	2019-07-11	1	2	2		5
2PL	2PL1213	2PL21213	2PL212131	2PL212132	2PL212133	1	0	0	0	0	0	0																												21	2019-07-11	1	0	2	3		111321
2PL	2PL122	2PL2122	2PL21221	2PL21222	2PL21223	1	0	0	0	0	0	0																												9	2019-07-11	1	0	1	10		111332
2PL	2PL1221	2PL21221	2PL212211	2PL212212	2PL212213	1	41	0	1	2	2	0	3	2	2	2	1	2	2	2	2	2	2	2	2	2	2	1	2	2	2	2	2	2	2	2	2	7	1997	12	2019-07-11	1	1	1		7
2PL	2PL1222	2PL21222	2PL212221	2PL212222	2PL212223	1	0	0	0	0	0	0																												18	2019-07-11	1	0	1	15		18
2PL	2PL12221	2PL212221	2PL2122211	2PL2122212	2PL2122213	1	0	0	0	0	0	0																												32	2019-07-15	1	0	1	15		1311
2PL	2PL12222	2PL212222	2PL2122221	2PL2122222	2PL2122223	1	0	0	0	0	0	0																												19	2019-07-11	1	0	1	7		11132
2PL	2PL12223	2PL212223	2PL2122231	2PL2122232	2PL2122233	1	0	0	0	0	0	0																												31	2019-07-15	1	0	1	15		122332
2PL	2PL1223	2PL21223	2PL212231	2PL212232	2PL212233	1	53	0	1	2	2	0	3	4	2	2	1	2	2	2	2	2	2	2	2	2	2	1	2	2	2	2	2	2	2	2	2	6	1997	14	2019-07-11	1	2	2		15
2PL	2PL123	2PL2123	2PL21231	2PL21232	2PL21233	1	0	0	0	0	0	0																												10	2019-07-11	1	0	1	4		12232
2PL	2PL1231	2PL21231	2PL212311	2PL212312	2PL212313	1	0	0	0	0	0	0																												17	2019-07-11	1	0	1		8
2PL	2PL1232	2PL21232	2PL212321	2PL212322	2PL212323	1	36	0	1	2	2	0																												23	2019-07-12	1	0	1	15	15	1113112
2PL	2PL1233	2PL21233	2PL212331	2PL212332	2PL212333	1	37	0	1	2	2	0	2	2	2	1	1	2	2	1	2	2	2	2	2	2	2	1	2	2	2	2	2	2	2	2	2	99	2013	24	2019-07-12	1	2	2		5
2PL	2PL12331	2PL212331	2PL2123311	2PL2123312	2PL2123313	1	23	0	1	2	2	0																												30	2019-07-15	1	0	1	20	14	1113111
2PL	2PL12332	2PL212332	2PL2123321	2PL2123322	2PL2123323	1	0	0	0	0	0	0																												28	2019-07-15	1	0	1	20		121
2PL	2PL123321	2PL2123321	2PL21233211	2PL21233212	2PL21233213	1	0	0	0	0	0	0																												35	2019-07-15	1	0	1	10		131
2PL	2PL1233211	2PL21233211				1	43	0	1	2	2	0	2	3	2	1	1	2	2	2	2	2	2	2	2	2	2	1	2	2	2	2	2	2	2	2	2	99	2012	113	2019-08-02	1	1	1		3
2PL	2PL1233212	2PL21233212				1	28	0	1	2	2	0	2	3	2	2	1	2	2	2	2	2	2	2	2	2	2	1	2	2	2	2	2	2	2	2	2	99	2010	118	2019-08-02	1	1	1		8
2PL	2PL1233213	2PL21233213				1	0	0	0	0	0	0																												119	2019-08-02	1	0			5
2PL	2PL123322	2PL2123322	2PL21233221	2PL21233222	2PL21233223	1	0	0	0	0	0	0																												34	2019-07-15	1	0	1	4		14312
2PL	2PL1233221	2PL21233221	2PL212332211	2PL212332212	2PL212332213	1	45	0	1	2	2	0	3	2	2	1	1	2	2	2	2	2	2	2	2	2	2	1	2	2	2	2	2	2	2	2	2	99	9999	46	2019-07-18	1	2	2		3
2PL	2PL1233222	2PL21233222				1	0	0	0	0	0	0																												123	2019-08-05	1	0	1	10		142213
2PL	2PL1233223	2PL21233223				1	0	0	0	0	0	0																												127	2019-08-05	1	0	1	3		113
2PL	2PL123323	2PL2123323	2PL21233231	2PL21233232	2PL21233233	1	0	0	0	0	0	0																												33	2019-07-15	1	0	1	5		1431
2PL	2PL1233231	2PL21233231				1	0	0	0	0	0	0																												122	2019-08-05	1	0	1	5		12131
2PL	2PL1233232	2PL21233232				1	0	0	0	0	0	0																												125	2019-08-05	1	0	2	8		122
2PL	2PL1233233	2PL21233233	2PL212332331	2PL212332332	2PL212332333	1	41	0	1	2	2	0	2	3	2	2	1	2	2	2	2	2	2	2	2	2	2	1	2	2	2	2	2	2	2	2	2	99	9999	36	2019-07-15	1	1	1		7
2PL	2PL12333	2PL212333	2PL2123331	2PL2123332	2PL2123333	1	0	0	0	0	0	0																												29	2019-07-15	1	0	2	20		133
2PL	2PL13	2PL213	2PL2131	2PL2132	2PL2133	1	0	0	0	0	0	0																												4	2019-07-10	1	0	1	20		14211
2PL	2PL131	2PL2131	2PL21311	2PL21312	2PL21313	1	50	0	1	2	2	0	4	2	2	2	1	2	2	2	2	2	2	2	2	2	2	1	2	2	2	2	2	2	2	2	2	4	2000	8	2019-07-11	1	1	1	6	3	12231
2PL	2PL1312	2PL21312	2PL213121	2PL213122	2PL213123	1	0	0	0	0	0	0																												25	2019-07-15	1	0	1	5		17333
2PL	2PL13121	2PL213121	2PL2131211	2PL2131212	2PL2131213	1	0	0	0	0	0	0																												70	2019-07-23	1	0			3
2PL	2PL13122	2PL213122	2PL2131221	2PL2131222	2PL2131223	1	0	0	0	0	0	0																												69	2019-07-23	1	0	1	15		1513212
2PL	2PL1313	2PL21313	2PL213131	2PL213132	2PL213133	1	0	0	0	0	0	0																												71	2019-07-23	1	0	1	20		172
2PL	2PL132	2PL2132	2PL2321	2PL2322	2PL2323	1	0	0	0	0	0	0																												16	2019-07-11	3	0	2	10		181
2PL	2PL133	2PL2133	2PL21331	2PL21332	2PL21333	1	0	0	0	0	0	0																												22	2019-07-12	1	0	1	25		12221
2PL	2PL1331	2PL21331	2PL213311	2PL213312	2PL213313	1	0	0	0	0	0	0																												26	2019-07-15	1	0	1	10		151323
2PL	2PL13311	2PL213311	2PL2133111	2PL2133112	2PL2133113	1	0	0	0	0	0	0																												37	2019-07-18	1	0	2	7		141
2PL	2PL133111	2PL2133111	2PL21331111	2PL21331112	2PL21331113	1	0	0	0	0	0	0																												44	2019-07-18	1	0	2	20		151
2PL	2PL1331111	2PL21331111	2PL213311111	2PL213311112	2PL213311113	1	0	0	0	0	0	0																												60	2019-07-19	1	0	1	4		1221
2PL	2PL1331112	2PL21331112	2PL213311121	2PL213311122	2PL213311123	1	0	0	0	0	0	0																												48	2019-07-18	1	0	1	7		1513
2PL	2PL13311121	2PL213311121	2PL2133111211	2PL2133111212	2PL2133111213	1	0	0	0	0	0	0																												54	2019-07-19	1	0	1	7		15112
2PL	2PL133111211	2PL2133111211	2PL21331112111	2PL21331112112	2PL21331112113	1	45	0	1	2	2	0	2	3	2	2	1	2	2	2	2	2	2	2	2	2	2	1	2	2	2	2	2	2	2	2	2	3	2000	73	2019-07-23	1	1	1		2
2PL	2PL133111212	2PL2133111212	2PL21331112121	2PL21331112122	2PL21331112123	1	0	0	0	0	0	0																												74	2019-07-23	1	0	1	7		1433
2PL	2PL133111213	2PL2133111213	2PL21331112131	2PL21331112132	2PL21331112133	1	0	0	0	0	0	0																												75	2019-07-23	1	0	1	3		14333
2PL	2PL13311122	2PL213311122	2PL2133111221	2PL2133111222	2PL2133111223	1	43	0	1	2	2	0	2	3	2	2	1	2	2	2	2	2	2	2	2	2	2	1	2	2	2	2	2	2	2	2	2	99	2000	57	2019-07-19	1	1	1		20
2PL	2PL133111221	2PL2133111221	2PL21331112211	2PL21331112212	2PL21331112213	1	0	0	0	0	0	0																												83	2019-07-30	1	0			5
2PL	2PL133111222	2PL2133111222				1	0	0	0	0	0	0																												115	2019-08-02	1	0	1	20		1121
2PL	2PL133111223	2PL2133111223	2PL21331112231	2PL21331112232	2PL21331112233	1	0	0	0	0	0	0																												82	2019-07-30	1	0			7
2PL	2PL1331112231	2PL21331112231	2PL213311122311	2PL213311122312	2PL213311122313	1	0	0	0	0	0	0																												86	2019-07-30	1	0	1	15		151321
2PL	2PL13311122311	2PL213311122311	2PL	2PL	2PL	1	47	0	1	2	2	0	2	3	2	2	1	2	2	2	2	2	2	2	2	2	2	1	2	2	2	2	2	2	2	2	2	99	2001	94	2019-07-30	1	1	1		5
2PL	2PL1331112232	2PL21331112232	2PL213311122321	2PL213311122322	2PL213311122323	1	0	0	0	0	0	0																												85	2019-07-30	1	0	1	12		12213
2PL	2PL13311122321	2PL213311122321				1	29	0	1	2	2	0	2	3	2	1	1	2	2	2	2	2	2	2	2	2	2	1	2	2	2	2	2	2	2	2	2	99	2012	131	2019-08-05	1	2	2		7
2PL	2PL13311122322	2PL213311122322				1	27	0	1	2	2	0	1	4	2	2	1	2	2	1	2	2	2	2	2	2	2	1	2	2	2	2	2	2	2	2	2	99	2016	130	2019-08-05	1	2	2		5
2PL	2PL13311122323	2PL213311122323	2PL2133111223231	2PL21331112232322	2PL21331112232333	1	0	0	0	0	0	0																												87	2019-07-30	1	0	1		10
2PL	2PL133111223231	2PL2133111223231	2PL21331112232311	2PL21331112232312	2PL21331112232313	1	48	0	1	2	2	0	2	2	2	2	1	2	2	2	2	2	2	2	2	2	2	1	2	2	2	2	2	2	2	2	2	99	2001	93	2019-07-30	1	1	1		8
2PL	2PL1331112232311	2PL21331112232311				1	31	0	1	2	2	0	1	3	2	2	1	2	2	2	2	2	2	2	2	2	2	1	2	2	2	2	2	2	2	2	2	99	2013	100	2019-07-30	1	1	1		5
2PL	2PL1331112232312	2PL21331112232312				1	47	0	1	2	2	0	2	4	2	2	1	2	2	2	2	2	2	2	2	2	2	1	2	2	2	2	2	2	2	2	2	99	2011	101	2019-07-30	1	1	1		5
2PL	2PL1331112232313	2PL21331112232313	2PL	2PL	2PL	1	42	0	1	2	2	0	2	2	2	2	1	2	2	2	2	2	2	2	2	2	2	1	2	2	2	2	2	2	2	2	2	99	1997	99	2019-07-30	1	1	1		4
2PL	2PL133111223232	2PL2133111223232	2PL21331112232321	2PL21331112232322	2PL21331112232323	1	43	0	1	2	2	0	1	2	2	2	1	2	2	2	2	2	2	2	2	2	2	1	2	2	2	2	2	2	2	2	2	4	2010	90	2019-07-30	1	1	1		5
2PL	2PL1331112232321	2PL21331112232321				1	46	0	1	2	2	0	1	3	2	2	1	2	2	2	2	2	2	2	2	2	2	1	2	2	2	2	2	2	2	2	2	99	2011	98	2019-07-30	1	1	1		7
2PL	2PL1331112232322	2PL21331112232322				1	52	0	1	2	2	0	2	1	2	2	1	2	2	2	2	2	2	2	2	2	2	1	2	2	2	2	2	2	2	2	2	99	1994	96	2019-07-30	1	1	1		4
2PL	2PL1331112232323	2PL21331112232323				1	31	0	1	2	2	0	1	3	2	2	1	2	2	2	2	2	2	2	2	2	2	1	2	2	2	2	2	2	2	2	2	99	2012	97	2019-07-30	1	1	1		3
2PL	2PL133111223233	2PL2133111223233	2PL21331112232331	2PL21331112232332	2PL21331112232333	1	38	0	1	2	2	0	3	3	2	2	1	2	2	2	2	2	2	2	2	2	2	1	2	2	2	2	2	2	2	2	2	3	2006	92	2019-07-30	1	1	1		8
2PL	2PL1331112233	2PL21331112233	2PL213311122331	2PL213311122332	2PL213311122333	1	0	0	0	0	0	0																												84	2019-07-30	1	0			8
2PL	2PL13311122331	2PL213311122331	2PL2133111223311	2PL2133111223312	2PL2133111223313	1	0	0	0	0	0	0																												88	2019-07-30	1	0	1	8		1732
2PL	2PL133111223311	2PL2133111223311				1	0	0	0	0	0	0																												103	2019-07-31	1	0	1	10		173222
2PL	2PL133111223312	2PL2133111223312	2PL21331112233121	2PL21331112233122	2PL21331112233123	1	0	0	0	0	0	0																												91	2019-07-30	1	0	1	6		17322
2PL	2PL133111223313	2PL2133111223313				1	0	0	0	0	0	0																												102	2019-07-31	1	0	1		7
2PL	2PL13311122332	2PL213311122332				1	0	0	0	0	0	0																												121	2019-08-02	1	0	1	20		142212
2PL	2PL13311122333	2PL213311122333	2PL2133111223331	2PL2133111223332	2PL2133111223333	1	54	0	1	2	2	0	2	4	2	2	1	2	2	2	2	2	2	2	2	2	2	1	2	2	2	2	2	2	2	2	2	7	2013	89	2019-07-30	1	1	1		5
2PL	2PL133111223331	2PL2133111223331	2PL21331112233311	2PL21331112233312	2PL21331112233313	1	0	0	0	0	0	0																												128	2019-08-05	1	0	1	17		12222
2PL	2PL133111223332	2PL2133111223332				1	0	0	0	0	0	0																												109	2019-08-01	1	0	2	5		132
2PL	2PL133111223333	2PL2133111223333				1	33	0	1	2	2	0	2	3	2	2	1	2	2	2	2	2	2	2	2	2	2	1	2	2	2	2	2	2	2	2	2	99	2015	129	2019-08-05	1	1	1		5
2PL	2PL13311123	2PL213311123	2PL2133111231	2PL2133111232	2PL2133111233	1	0	0	0	0	0	0																												56	2019-07-19	1	0	1	15		151122
2PL	2PL1331113	2PL21331113	2PL213311131	2PL213311132	2PL213311133	1	42	0	1	2	2	0	2	3	2	2	1	2	2	2	2	2	2	2	2	2	2	1	2	2	2	2	2	2	2	2	2	4	2004	59	2019-07-19	1	1	1		10
2PL	2PL133112	2PL2133112	2PL21331121	2PL21331122	2PL21331123	1	0	0	0	0	0	0																												45	2019-07-18	1	0	1	5		1512
2PL	2PL1331121	2PL21331121	2PL213311211	2PL213311212	2PL213311213	1	0	0	0	0	0	0																												49	2019-07-18	1	0	2	5		15131
2PL	2PL13311211	2PL213311211	2PL2133112111	2PL2133112112	2PL2133112113	1	33	0	1	2	2	0	1	2	2	1	1	2	2	1	2	2	2	2	2	2	2	1	2	2	2	2	2	2	2	2	2	99	9999	66	2019-07-22	1	2	2		3
2PL	2PL13311212	2PL213311212	2PL2133112121	2PL2133112122	2PL2133112123	1	48	0	1	2	2	0																												65	2019-07-22	1	0	1	15	3	151121
2PL	2PL13311213	2PL213311213	2PL2133112131	2PL2133112132	2PL2133112133	1	0	0	0	0	0	0																												61	2019-07-19	1	0	2	20		15132
2PL	2PL1331123	2PL21331123	2PL213311231	2PL213311232	2PL213311233	1	0	0	0	0	0	0																												64	2019-07-19	1	0	1		15
2PL	2PL133113	2PL2133113	2PL2133113	2PL2133113	2PL2133113	1	48	0	1	2	2	0	2	3	2	1	1	1	2	2	2	2	2	2	2	2	2	1	2	2	2	2	2	2	2	2	2	99	1996	68	2019-07-22	1	1	1		5
2PL	2PL13312	2PL213312	2PL2133121	2PL2133122	2PL2133123	1	32	0	1	2	2	0	1	3	2	2	1	2	2	1	2	2	2	2	2	2	2	1	2	2	2	2	2	2	2	2	2	99	2012	104	2019-07-31	1	1	1		6
2PL	2PL13313	2PL213313	2PL2133131	2PL2133132	2PL2133133	1	0	0	0	0	0	0																												72	2019-07-23	1	0	1	5		1532
2PL	2PL1332	2PL21332	2PL213321	2PL213322	2PL213323	1	0	0	0	0	0	0																												27	2019-07-15	1	0	1	10		111333
2PL	2PL13321	2PL213321	2PL2133211	2PL2133212	2PL2133213	1	0	0	0	0	0	0																												41	2019-07-18	1	0	1	5		17321
2PL	2PL133211	2PL2133211				1	0	0	0	0	0	0																												116	2019-08-02	1	0	1	15		162
2PL	2PL133212	2PL2133212	2PL21332121	2PL21332122	2PL21332123	1	0	0	0	0	0	0																												117	2019-08-02	1	0	1		4
2PL	2PL133213	2PL2133213	2PL21332131	2PL21332132	2PL21332133	1	0	0	0	0	0	0																												110	2019-08-01	1	0	2	5		1111
2PL	2PL13322	2PL213322	2PL2133221	2PL2133222	2PL2133223	1	0	0	0	0	0	0																												40	2019-07-18	1	0	1	20		1113313
2PL	2PL13323	2PL213323	2PL2133231	2PL2133232	2PL2133233	1	0	0	0	0	0	0																												39	2019-07-18	1	0	1	15		173213
2PL	2PL1333	2PL21333	2PL213331	2PL213332	2PL213333	1	0	0	0	0	0	0																												43	2019-07-18	1	0	1	20		142111
2PL	2PL13331	2PL213331	2PL2133311	2PL2133312	2PL2133313	1	0	0	0	0	0	0																												52	2019-07-19	1	0	1	6		111311
2PL	2PL13332	2PL213332	2PL2133321	2PL2133322	2PL2133323	1	0	0	0	0	0	0																												47	2019-07-18	1	0	1	5		1421
2PL	2PL13333	2PL213333	2PL2133331	2PL2133332	2PL2133333	1	0	0	0	0	0	0																												55	2019-07-19	1	0	2	20		1731
2PL	2PL2	2PL22	2PL221	2PL222	2PL223	1	30	0	1	2	2	0	1	3	2	2	1	2	2	1	2	2	2	2	2	2	2	1	2	2	2	2	2	2	2	2	2	99	2010	2	2019-07-10	2	2	2		20
2PL	2PL22	2PL222	2PL2221	2PL2222	2PL2223	1	0	0	0	0	0	0																												5	2019-07-10	2	0	2	20		142112
2PL	2PL221	2PL2221	2PL22211	2PL22212	2PL22213	1	38	0	1	2	2	0	2	4	2	1	1	2	2	1	2	2	2	2	2	2	2	1	2	2	2	2	2	2	2	2	2	99	2007	108	2019-08-01	2	1	1		3
2PL	2PL222	2PL2222				1	0	0	0	0	0	0																												107	2019-08-01	2	0	1	15		17332
2PL	2PL223	2PL2223	2PL22231	2PL22232	2PL22233	1	0	0	0	0	0	0																												13	2019-07-11	2	0	2	8		1421121
2PL	2PL2231	2PL22231				1	0	0	0	0	0	0																												111	2019-08-02	2	0	2	4		143
2PL	2PL2232	2PL22232				1	0	0	0	0	0	0																												112	2019-08-02	2	0	2	18		152
2PL	2PL2233	2PL22233				1	29	0	1	2	2	0	1	4	2	2	1	2	2	1	2	2	2	2	2	2	2	1	2	2	2	2	2	2	2	2	2	99	2015	114	2019-08-02	2	2	2		8
2PL	2PL23	2PL223	2PL2231	2PL2232	2PL2233	1	0	0	0	0	0	0																												50	2019-07-18	2	0	2	8		14213
2PL	2PL231	2PL2231	2PL22311	2PL22312	2PL22313	1	0	0	0	0	0	0																												53	2019-07-19	2	0	1	15		1733
2PL	2PL232	2PL2232	2PL22321	2PL22322	2PL22323	1	0	0	0	0	0	0																												51	2019-07-18	2	0	2	10		16
2PL	2PL2321	2PL22321				1	0	0	0	0	0	0																												124	2019-08-05	2	0	1	5		14221
2PL	2PL2322	2PL22322				1	0	0	0	0	0	0																												126	2019-08-05	2	0	2	4		123
2PL	2PL2323	2PL22323				1	0	0	0	0	0	0																												120	2019-08-02	2	0	1	3		112
2PL	2PL233	2PL2233	2PL22331	2PL22332	2PL22333	1	0	0	0	0	0	0																												80	2019-07-23	2	0	1	3		1223
2PL	2PL3	2PL23	2PL231	2PL232	2PL233	1	31	0	1	2	2	0	1	3	2	2	1	2	2	2	2	2	2	2	2	2	2	1	2	2	2	2	2	2	2	2	2	2	2011	7	2019-07-11	3	2	2		7
2PL	2PL31	2PL231	2PL2311	2PL2312	2PL2313	1	32	0	1	2	2	0	1	3	2	2	1	2	2	2	2	2	2	2	2	2	2	1	2	2	2	2	2	2	2	2	2	99	2015	95	2019-07-30	3	1	1		7
2PL	2PL32	2PL232	2PL2321	2PL2322	2PL2323	1	0	0	0	0	0	0																												38	2019-07-18	3	0	1	25		151322
2PL	2PL321	2PL2321	2PL23211	2PL23212	2PL23213	1	0	0	0	0	0	0																												63	2019-07-19	3	0	1	10		12223
2PL	2PL322	2PL2322	2PL23221	2PL23222	2PL23223	1	0	0	0	0	0	0																												42	2019-07-18	3	0	1	7		173221
2PL	2PL323	2PL2323	2PL23231	2PL23232	2PL23233	1	0	0	0	0	0	0																												62	2019-07-19	3	0	1	16		111313
2PL	2PL4	2PL24	2PL241	2PL242	2PL243	1	48	0	1	2	2	0	3	4	2	2	1	2	2	2	2	2	2	2	2	2	2	1	2	2	2	2	2	2	2	2	2	7	2000	58	2019-07-19	4	1	1		30
2PL	2PL41	2PL241	2PL2411	2PL2412	2PL2413	1	41	0	1	2	2	0	2	3	2	2	1	2	2	2	2	2	2	2	2	2	2	1	2	2	2	2	2	2	2	2	2	4	2004	77	2019-07-23	4	1	1		15
2PL	2PL411	2PL2411	2PL24111	2PL24112	2PL24113	1	0	0	0	0	0	0																												106	2019-08-01	4	0	1	7		14
2PL	2PL412	2PL2412	2PL24121	2PL24122	2PL24123	1	39	0	1	2	2	0	1	4	2	2	1	2	2	2	2	2	2	2	2	2	2	1	2	2	2	2	2	2	2	2	2	8	2005	79	2019-07-23	4	1	1		7
2PL	2PL413	2PL2413	2PL24131	2PL24132	2PL24133	1	0	0	0	0	0	0																												105	2019-08-01	4	0	1	4		15
2PL	2PL42	2PL242	2PL2421	2PL2422	2PL2423	1	29	0	1	2	2	0	1	3	2	2	1	2	2	2	2	2	2	2	2	2	2	1	2	2	2	2	2	2	2	2	2	7	2017	78	2019-07-23	4	1	1		10
2PL	2PL43	2PL243	2PL2431	2PL2432	2PL2433	1	43	0	1	2	2	0	2	2	2	2	1	2	2	2	2	2	2	2	2	2	2	1	2	2	2	2	2	2	2	2	2	7	1996	76	2019-07-23	4	1	1		6
2PL	2PL5	2PL25	2PL251	2PL252	2PL253	1	32	0	1	2	2	0	4	3	2	1	1	2	2	1	2	2	2	2	2	2	2	1	2	2	2	2	2	2	2	2	2	99	2014	67	2019-07-22	5	2	2		15
2PY	2PY1	2PY21	2PY211	2PY212	2PY213	1	41	8	1	2	2		2	2	2	2	1	2	2	2	2	2	2	2	2	2	2	1	2	2	2	2	2	2	2	2	2	5	2009	2	2019-07-09	1	2	2		4
2PY	2PY12	2PY212	2PY2121	2PY2122	2PY2123	1	30	0	1	2	2		1	3	2	2	1	2	2	2	2	2	2	2	2	2	2	1	2	2	2	2	2	2	2	2	2	6	2000	5	2019-07-09	1	1	1		10
2PY	2PY122	2PY2122	2PY21221	2PY21222	2PY21223	1	0	0	0	0	0																													21	2019-07-25	2	0	1	20	30	161221
2PY	2PY1221	2PY21221	2PY212211	2PY212212	2PY212213	1	30	0	1	2	2		2	2	2	2	1	2	2	1	2	2	2	2	2	1	2	1	2	2	2	2	2	2	2	2	2	99	2016	100	2019-08-01	1	1	1		4
2PY	2PY1222	2PY21222	2PY212221	2PY212222	2PY212223	1	20	0	1	2	2	HONG PHIEN	2	3	2	2	1	2	2	1	2	2	2	2	2	2	2	1	2	2	1	2	2	2	2	2	2	99	2012	106	2019-08-01	1	2	2		4
2PY	2PY123	2PY2123	2PY21231	2PY21232	2PY21233	1	45	0	1	2	2		1	3	2	2	1	2	2	2	2	2	2	2	2	2	2	1	2	2	2	2	2	2	2	2	2	99	2011	45	2019-07-26	1	1	1		4
2PY	2PY1231	2PY21231	2PY212311	2PY212312	2PY212313	1	34	0	1	2	2		2	3	2	2	1	2	2	2	2	2	2	2	2	2	2	1	2	2	2	2	2	2	2	2	2	99	2014	57	2019-07-29	1	1	1		2
2PY	2PY12311	2PY212311	2PY2123111	2PY2123112	2PY2123113	1	27	0	1	2	2		3	3	2	2	1	2	2	1	2	2	2	2	2	2	2	2	2	2	2	2	2	2	2	2	2	99	2013	114	2019-08-01	1	2	2		1
2PY	2PY12312	2PY212312	2PY2123121	2PY2123122	2PY2123123	1	0	0	0	0	0																													110	2019-08-01	1	0	1	5	3	1621111112
2PY	2PY12313	2PY212313	2PY2123131	2PY2123132	2PY2123133	1	0	0	0	0	0																													111	2019-08-01	1	0	2	10	8	1123
2PY	2PY1232	2PY21232	2PY212321	2PY212322	2PY212323	1	28	0	1	2	2		2	4	2	2	1	2	2	2	2	2	2	2	2	1	2	1	2	2	2	2	2	2	2	2	2	99	2014	58	2019-07-29	1	1	1		2
2PY	2PY12321	2PY212321	2PY2123211	2PY2123212	2PY2123213	1	32	3	1	2	2		1	4	2	2	1	2	2	2	2	2	2	2	2	2	2	2	2	2	2	2	2	2	2	2	2	99	2012	112	2019-08-01	1	1	1		5
2PY	2PY12322	2PY212322	2PY2123221	2PY2123222	2PY2123223	1	0	0	0	0	0																													107	2019-08-01	1	0	2	4	6	1621121
2PY	2PY1233	2PY21233	2PY212331	2PY212332	2PY212333	1	35	0	1	2	2		2	2	2	2	1	2	2	2	2	2	2	2	2	2	2	1	2	2	2	2	2	2	2	2	2	99	2014	65	2019-07-29	1	1	1		3
2PY	2PY13	2PY213	2PY2131	2PY2132	2PY2133	1	28	0	1	2	2		1	3	2	2	1	2	2	2	2	2	2	2	2	2	2	1	2	2	2	2	2	2	2	2	2	99	2000	4	2019-07-09	1	1	2		4
2PY	2PY2	2PY22	2PY221	2PY222	2PY223	1	35	0	1	2	2		2	3	2	2	1	2	2	2	2	2	2	2	2	2	2	1	2	2	2	2	2	2	2	2	2	7	1998	1	2019-07-09	2	2	2		35
2PY	2PY21	2PY221	2PY2211	2PY2212	2PY2213	1	36	0	1	2	2		2	2	2	2	1	2	2	2	2	2	2	2	2	1	2	1	2	2	2	2	2	2	2	2	1	99	2002	8	2019-07-24	2	1	1		5
2PY	2PY211	2PY2211	2PY22111	2PY22112	2PY22113	1	50	0	1	2	2		2	2	2	1	1	2	2	2	2	2	2	2	2	2	2	2	2	2	2	2	2	2	2	2	2	99	2006	86	2019-08-01	2	2			3
2PY	2PY212	2PY2212	2PY22121	2PY22122	2PY22123	1	36	0	1	2	2		2	2	2	1	1	2	2	2	2	2	2	2	2	2	2	1	2	2	2	2	2	2	2	2	2	99	1991	81	2019-07-31	2	1	1		10
2PY	2PY2121	2PY22121	2PY221211	2PY221212	2PY221213	1	53	0	1	2	2		2	2	2	1	1	2	2	2	2	2	2	2	2	2	2	1	2	2	2	2	2	2	2	2	2	99	2015	104	2019-08-01	2	2	2		3
2PY	2PY2122	2PY22122	2PY221221	2PY221222	2PY221223	1	0	0	0	0	0																													99	2019-08-01	2	0	2	20	3	11221222
2PY	2PY2123	2PY22123	2PY221231	2PY221232	2PY221233	1	54	0	1	2	2		2	2	2	1	1	2	2	2	2	2	2	2	2	2	2	2	2	2	2	2	2	2	2	2	2	99	2016	97	2019-08-01	2	1	1		3
2PY	2PY213	2PY2213	2PY22131	2PY22132	2PY22133	1	0	0	0	0	0																													88	2019-08-01	2	0		5	4	11221223
2PY	2PY2131	2PY22131	2PY221311	2PY221312	2PY221313	1	28	0	1	2	2		1	4	2	2	1	2	2	2	2	2	2	2	2	2	2	1	2	2	2	2	2	2	2	2	2	99	2008	90	2019-08-01	2	2			5
2PY	2PY2132	2PY22132	2PY221321	2PY221322	2PY221323	1	0	0	0	0	0																													120	2019-08-02	2	0		2	8	112213
2PY	2PY2133	2PY22133	2PY221331	2PY221332	2PY221333	1	0	0	0	0	0																													125	2019-08-02	2	0		10	6	112231113
2PY	2PY22	2PY222	2PY2221	2PY2222	2PY2223	1	54	0	1	2	2		2	2	2	1	1	2	2	2	2	2	2	2	2	2	2	2	2	2	2	2	2	2	2	2	2	99	1993	10	2019-07-24	2	1	1		10
2PY	2PY221	2PY2221	2PY22211	2PY22212	2PY22213	1	0	0	0	0	0																													16	2019-07-24	2	0	1	4	4	161232
2PY	2PY2211	2PY22211	2PY222111	2PY222112	2PY222113	1	0	0	0	0	0																													74	2019-07-30	2	0	2	10	10	161233313
2PY	2PY2212	2PY22212	2PY222121	2PY222122	2PY222123	1	48	0	1	2	2		3	4	2	1	1	2	2	2	2	2	2	2	2	2	2	2	2	2	2	2	2	2	2	2	2	99	2015	73	2019-07-30	2	1	1		3
2PY	2PY2213	2PY22213	2PY222131	2PY222132	2PY222133	1	0	0	0	0	0																													75	2019-07-30	2	0	2	100	3	161233311
2PY	2PY222	2PY2222	2PY22221	2PY22222	2PY22223	1	0	0	0	0	0																													15	2019-07-24	2	0	2	50	10	16123
2PY	2PY2221	2PY22221	2PY222211	2PY222212	2PY222213	1	54	0	1	2	2		2	4	2	2	1	2	2	2	2	2	2	2	2	2	2	1	2	2	2	2	2	2	2	2	2	99	2009	20	2019-07-24	2	1	1		10
2PY	2PY22211	2PY222211	2PY2222111	2PY2222112	2PY2222113	1	51	0	1	2	2		2	2	2	1	1	2	2	2	2	2	2	2	2	2	2	1	2	2	2	2	2	2	2	2	2	99	1991	28	2019-07-25	2	1	1		2
2PY	2PY222111	2PY2222111	2PY22221111	2PY22221112	2PY22221113	1	0	0	0	0	0																													36	2019-07-25	2	0	1		3
2PY	2PY22212	2PY222212	2PY2222121	2PY2222122	2PY2222123	1	48	0	1	2	2		2	4	2	2	1	2	2	2	2	2	2	2	2	2	2	1	2	2	2	2	2	2	2	2	2	99	2014	109	2019-08-01	2	1	1		3
2PY	2PY22213	2PY222213	2PY2222131	2PY2222132	2PY2222133	1	0	0	0	0	0																													108	2019-08-01	2	0	2	15	2	1612211
2PY	2PY2222	2PY22222	2PY222221	2PY222222	2PY222223	1	0	0	0	0	0																													96	2019-08-01	2	0	2	5	10	112
2PY	2PY2223	2PY22223	2PY222231	2PY222232	2PY222233	1	48	0	1	2	2		2	4	2	2	1	2	2	2	2	2	2	2	2	1	2	1	2	2	2	2	2	2	2	2	1	99	1992	102	2019-08-01	2	1	1		5
2PY	2PY223	2PY2223	2PY22231	2PY22232	2PY22233	1	0	0	0	0	0																													14	2019-07-24	2	0		5	5	16121
2PY	2PY2231	2PY22231	2PY222311	2PY222312	2PY222313	1	35	0	1	2	2		2	4	2	1	1	2	2	2	2	2	2	2	2	2	2	1	2	2	2	2	2	2	2	2	2	99	2000	98	2019-08-01	2	1	1		3
2PY	2PY2232	2PY22232	2PY222321	2PY222322	2PY222323	1	0	0	0	0	0																													103	2019-08-01	2	0	2	3	2	1612322
2PY	2PY2233	2PY22233	2PY222331	2PY222332	2PY222333	1	41	0	1	2	2		2	3	2	2	1	2	2	2	2	2	2	2	2	2	2	1	2	2	2	2	2	2	2	2	2	99	2006	83	2019-07-31	2	1	1		5
2PY	2PY22331	2PY222331	2PY2223311	2PY2223312	2PY2223313	1	0	0	0	0	0																													115	2019-08-01	2	0	2		2
2PY	2PY22332	2PY222332	2PY2223321	2PY2223322	2PY2223323	1	0	0	0	0	0																													116	2019-08-01	2	0	2		4
2PY	2PY22333	2PY222333	2PY2223331	2PY2223332	2PY2223333	1	0	0	0	0	0																													117	2019-08-01	2	0	1		4
2PY	2PY23	2PY223	2PY2231	2PY2232	2PY2233	1	29	0	1	2	2		2	4	2	1	1	2	2	2	2	2	2	2	2	2	2	1	2	2	2	2	2	2	2	2	2	99	2003	9	2019-07-24	2	1	1		20
2PY	2PY231	2PY2231	2PY22311	2PY22312	2PY22313	1	0	0	0	0	0																													18	2019-07-24	2	0	1	30	11	16212
2PY	2PY2311	2PY22311	2PY223111	2PY223112	2PY223113	1	36	0	1	2	2		2	4	1	2	1	2	2	2	2	2	2	2	2	2	2	1	2	2	2	2	2	2	2	2	2	99	2009	24	2019-07-25	2	1	1		2
2PY	2PY23111	2PY223111	2PY2231111	2PY2231112	2PY2231113	1	45	0	1	2	2		2	4	2	2	1	2	2	2	2	2	2	2	2	2	2	1	2	2	2	2	2	2	2	2	2	99	2007	31	2019-07-25	2	1	1		10
2PY	2PY231112	2PY2231112	2PY22311121	2PY22311122	2PY22311123	1	48	0	1	2	2		2	2	2	2	1	2	2	2	2	2	2	2	2	2	2	1	2	2	2	2	2	2	2	2	2	99	2014	61	2019-07-29	2	1	1		2
2PY	2PY231113	2PY2231113	2PY22311131	2PY22311132	2PY22311133	1	0	0	0	0	0																													51	2019-07-26	2	0	1	4	4	16211
2PY	2PY23112	2PY223112	2PY2231121	2PY2231122	2PY2231123	1	0	0	0	0	0																													30	2019-07-25	2	0	2	20	3	1621132
2PY	2PY231121	2PY2231121	2PY22311211	2PY22311212	2PY22311213	1	27	0	1	2	2		2	3	2	2	1	2	2	2	2	1	2	2	2	2	2	1	2	2	2	2	1	2	2	2	2	99	2013	63	2019-07-29	2	1	1		2
2PY	2PY231122	2PY2231122	2PY22311221	2PY22311222	2PY22311223	1	39	0	1	2	2		2	2	2	2	1	2	2	2	2	2	2	2	2	2	2	1	2	2	2	2	2	2	2	2	2	99	2005	68	2019-07-29	2	1	1		1
2PY	2PY231123	2PY2231123	2PY22311231	2PY22311232	2PY22311233	1	0	0	0	0	0																													62	2019-07-29	2	0	1	5	4	112212
2PY	2PY2312	2PY22312	2PY223121	2PY223122	2PY223123	1	32	0	1	2	2		2	2	1	2	1	2	2	2	2	2	2	2	2	2	2	1	2	2	2	2	2	2	2	2	2	99	2004	26	2019-07-25	3	1	1		20
2PY	2PY23121	2PY223121	2PY2231211	2PY2231212	2PY2231213	1	0	0	0	0	0																													35	2019-07-25	2	0	1	3	10	11223
2PY	2PY231211	2PY2231211	2PY22312111	2PY22312112	2PY22312113	1	0	0	0	0	0																													60	2019-07-29	2	0	2	2	3	16121323
2PY	2PY231212	2PY2231212	2PY22312121	2PY22312122	2PY22312123	1	39	0	1	2	2		4	4	2	1	1	2	2	2	2	2	2	2	2	2	2	1	2	2	2	2	2	2	2	2	2	99	1997	49	2019-07-26	2	1	1		3
2PY	2PY231213	2PY2231213	2PY22312131	2PY22312132	2PY22312133	1	0	0	0	0	0																													48	2019-07-26	2	0	2	1	4	1612132
2PY	2PY23122	2PY223122	2PY2231221	2PY2231222	2PY2231223	1	30	0	1	2	2		2	2	2	2	1	2	2	2	2	2	2	2	2	2	2	1	2	2	2	2	2	2	2	2	2	99	2015	33	2019-07-25	2	1	1		4
2PY	2PY231221	2PY2231221	2PY22312211	2PY22312212	2PY22312213	1	39	0	1	2	2		2	2	2	1	1	2	2	2	2	2	2	2	2	1	2	2	2	2	2	2	2	2	2	2	2	9	1996	79	2019-07-30	2	2	2		6
2PY	2PY231222	2PY2231222	2PY22312221	2PY22312222	2PY22312223	1	50	0	1	2	2		2	2	2	2	1	2	2	2	2	2	2	2	2	2	2	2	2	2	2	2	2	2	2	2	2	99	2016	70	2019-07-29	2	1	1		3
2PY	2PY231223	2PY2231223	2PY22312231	2PY22312232	2PY22312233	1	0	0	0	0	0																													53	2019-07-26	2	0	2	2	3	1122123
2PY	2PY23123	2PY223123	2PY2231231	2PY2231232	2PY2231233	1	0	0	0	0	0																													32	2019-07-25	2	0	2	2	3	16123333
2PY	2PY231231	2PY2231231	2PY22312311	2PY22312312	2PY22312313	1	35	0	1	2	2		1	4	2	2	1	2	2	2	2	2	2	2	2	2	2	1	2	2	2	2	2	2	2	2	2	99	2010	41	2019-07-25	2	1	1		6
2PY	2PY2312311	2PY22312311	2PY223123111	2PY223123112	2PY223123113	1	28	0	1	2	2		4	2	2	2	1	2	2	2	2	2	2	2	2	2	2	2	2	2	2	2	2	2	2	2	2	99	2009	55	2019-07-26	2	1	1		4
2PY	2PY2312312	2PY22312312	2PY223123121	2PY223123122	2PY223123123	1	0	0	0	0	0																													39	2019-07-25	2	0	2	1	1	1122123223
2PY	2PY231232	2PY2231232	2PY22312321	2PY22312322	2PY22312323	1	0	0	0	0	0																													37	2019-07-25	2	0	2	3	4	161133
2PY	2PY231233	2PY2231233	2PY22312331	2PY22312332	2PY22312333	1	0	0	0	0	0																													34	2019-07-25	2	0	2	3	4	1611333
2PY	2PY2312332	2PY22312332	2PY223123321	2PY223123322	2PY223123323	1	0	0	0	0	0																													66	2019-07-29	2	0	2	20	10	11233
2PY	2PY2312333	2PY22312333	2PY223123331	2PY223123332	2PY223123333	1	0	0	0	0	0																													40	2019-07-25	2	0	2	6	4	112231112
2PY	2PY2313	2PY22313	2PY223131	2PY223132	2PY223133	1	0	0	0	0	0																													25	2019-07-25	3	0	1	3	1	1612321
2PY	2PY23131	2PY223131	2PY2231311	2PY2231312	2PY2231313	1	61	0	1	2	2		2	2	2	1	1	2	2	2	2	2	2	2	2	2	2	2	2	2	2	2	2	2	2	2	2	99	2004	118	2019-08-01	2	1	1		5
2PY	2PY23132	2PY223132	2PY2231321	2PY2231322	2PY2231323	1	49	0	1	2	2		1	4	2	1	1	2	2	1	2	2	2	2	2	1	2	2	2	2	2	2	2	2	2	2	2	99	2000	77	2019-07-30	2	2	2		4
2PY	2PY23133	2PY223133	2PY2231331	2PY2231332	2PY2231333	1	43	0	1	2	2		1	4	1	2	1	2	2	2	2	2	2	2	2	2	2	1	2	2	2	2	2	2	2	2	2	99	1999	56	2019-07-26	2	1	1		8
2PY	2PY232	2PY2232	2PY22321	2PY22322	2PY22323	1	0	0	0	0	0																													17	2019-07-24	2	0	1	10	20	16113
2PY	2PY2321	2PY22321	2PY223211	2PY223212	2PY223213	1	0	0	0	0	0																													101	2019-08-01	2	0	2	30	30	112231
2PY	2PY2322	2PY22322	2PY223221	2PY223222	2PY223223	1	0	0	0	0	0																													64	2019-07-29	2	0	2	3	4	1611332
2PY	2PY2323	2PY22323	2PY223231	2PY223232	2PY223233	1	0	0	0	0	0																													29	2019-07-25	2	0	1	4	6	1612333
2PY	2PY23231	2PY223231	2PY2232311	2PY2232312	2PY2232313	1	49	0	1	2	2		2	3	2	1	1	2	2	2	2	2	2	2	2	2	2	1	2	2	2	2	2	2	2	2	2	99	1991	46	2019-07-26	2	1	1		3
2PY	2PY23232	2PY223232	2PY2232321	2PY2232322	2PY2232323	1	45	0	1	2	2		2	2	2	2	1	2	2	2	2	2	2	2	2	2	2	1	2	2	2	2	2	2	2	2	2	99	2010	52	2019-07-26	2	1	1		9
2PY	2PY23233	2PY223233	2PY2232331	2PY2232332	2PY2232333	1	32	0	1	2	2		2	3	2	2	1	2	2	2	2	2	2	2	2	2	2	1	2	2	2	2	2	2	2	2	2	99	2010	50	2019-07-26	2	1	1		2
2PY	2PY233	2PY2233	2PY22331	2PY22332	2PY22333	1	0	0	0	0	0																													19	2019-07-24	2	0	2	4	3	1622
2PY	2PY2331	2PY22331	2PY223311	2PY223312	2PY223313	1	46	0	1	2	2		2	2	2	2	1	2	2	2	2	2	2	2	2	2	2	1	2	2	2	2	2	2	2	2	2	99	2007	78	2019-07-30	2	2	2		3
2PY	2PY2332	2PY22332	2PY223321	2PY223322	2PY223323	1	45	0	1	2	2		2	4	2	2	1	2	2	2	2	2	2	2	2	2	2	1	2	2	2	2	2	2	2	2	2	99	2009	71	2019-07-29	2	2	2		10
2PY	2PY2333	2PY22333	2PY223331	2PY223332	2PY223333	1	36	0	1	2	2		3	2	2	2	1	2	2	2	2	2	2	2	2	2	2	1	2	2	2	2	2	2	2	2	2	99	2014	80	2019-07-31	2	1	1		3
2PY	2PY3	2PY23	2PY231	2PY232	2PY233	1	40	0	1	2	2		2	3	2	1	1	2	2	2	2	2	2	2	2	1	2	2	2	2	2	2	2	2	2	2	2	99	2004	7	2019-07-24	3	1	1		6
2PY	2PY31	2PY231	2PY2311	2PY2312	2PY2313	1	29	0	1	2	2		2	4	2	2	1	2	2	2	2	2	2	2	2	2	2	2	2	2	2	2	2	2	2	2	2	6	2018	13	2019-07-24	3	1	1		7
2PY	2PY311	2PY2311	2PY23111	2PY23112	2PY23113	1	45	0	1	2	2		1	4	2	2	1	2	2	2	2	2	2	2	2	2	2	1	2	2	2	2	2	2	2	2	2	99	2001	84	2019-07-31	3	2	2		3
2PY	2PY3111	2PY23111	2PY231111	2PY231112	2PY231113	1	51	0	1	2	2		2	3	2	2	1	2	2	2	2	2	2	2	2	2	2	2	2	2	2	2	2	2	2	2	2	99	2000	93	2019-08-01	3	2	2		1
2PY	2PY3112	2PY23112	2PY231121	2PY231122	2PY231123	1	32	0	1	2	2		2	2	2	2	1	2	2	2	2	2	2	2	2	1	2	2	2	2	2	2	2	2	2	2	2	99	2016	94	2019-08-01	3	2	2		2
2PY	2PY3113	2PY23113	2PY231131	2PY231132	2PY231133	1	35	3	1	2	2		2	4	2	2	1	2	2	2	2	2	2	2	2	2	2	1	2	2	2	2	2	2	2	2	2	99	2007	91	2019-08-01	3	1	1		3
2PY	2PY312	2PY2312	2PY23121	2PY23122	2PY23123	1	41	0	1	2	2		2	3	2	2	1	2	2	2	2	2	2	2	2	2	2	1	2	2	2	2	2	2	2	2	2	99	2011	121	2019-08-02	3	1	1		3
2PY	2PY313	2PY2313	2PY23131	2PY23132	2PY23133	1	20	0	1	2	2		2	3	2	2	1	2	2	2	2	2	2	2	2	2	2	2	2	2	2	2	2	2	2	2	2	99	2015	89	2019-08-01	3	2			2
2PY	2PY3131	2PY23131	2PY231311	2PY231312	2PY231313	1	25	0	1	2	2		1	2	2	2	1	2	2	2	2	2	2	2	2	2	2	1	2	2	2	2	2	2	2	2	2	99	2014	119	2019-08-02	3	1	1		4
2PY	2PY31311	2PY231311	2PY2313111	2PY2313112	2PY2313113	1	32	0	1	2	2		2	4	2	2	1	2	2	2	2	2	2	2	2	2	2	1	2	2	2	2	2	2	2	2	2	99	2011	128	2019-08-02	3	1	1		4
2PY	2PY31312	2PY231312	2PY2313121	2PY2313122	2PY2313123	1	0	0	0	0	0																													126	2019-08-02	3	0		4	3	1621
2PY	2PY31313	2PY231313	2PY2313131	2PY2313132	2PY2313133	1	37	0	1	2	2		1	4	2	2	1	2	2	1	2	2	2	2	2	2	2	2	2	2	2	2	2	2	2	2	2	99	2000	127	2019-08-02	3	1	1		4
2PY	2PY3132	2PY23132	2PY231321	2PY231322	2PY231323	1	49	0	1	2	2		2	2	2	2	1	2	2	2	2	2	2	2	2	2	2	2	2	2	2	2	2	2	2	2	2	99	2007	124	2019-08-02	3	1	1		4
2PY	2PY32	2PY232	2PY2321	2PY2322	2PY2323	1	0	0	0	0	0																													12	2019-07-24	3	0	2	3	3	112212223
2PY	2PY321	2PY2321	2PY23211	2PY23212	2PY23213	1	0	0	0	0	0																													22	2019-07-25	3	0	2	4	6	16123332
2PY	2PY3212	2PY23212	2PY232121	2PY232122	2PY232123	1	40	0	1	2	2		2	4	2	2	1	2	2	2	2	2	2	2	2	2	2	1	2	2	2	2	2	2	2	2	2	99	2013	42	2019-07-26	3	1	1		4
2PY	2PY3213	2PY23213	2PY232131	2PY232132	2PY232133	1	0	0	0	0	0	0																												38	2019-07-25	3	0	2	20	2	11221232
2PY	2PY322	2PY2322	2PY23221	2PY23222	2PY23223	1	51	0	1	2	2		2	2	2	1	1	2	2	2	2	2	2	2	2	1	2	2	2	2	2	2	2	2	2	2	2	99	1991	44	2019-07-26	3	1	1		2
2PY	2PY3221	2PY23221	2PY232211	2PY232212	2PY232213	1	45	0	1	2	2		2	2	2	2	1	2	2	2	2	2	2	2	2	2	2	2	2	2	2	2	2	2	2	2	2	99	2011	69	2019-07-29	3	1	1		6
2PY	2PY3222	2PY23222	2PY232221	2PY232222	2PY232223	1	0	0	0	0	0																													67	2019-07-29	3	0	2	15	2	1122313
2PY	2PY3223	2PY23223	2PY232231	2PY232232	2PY232233	1	0	0	0	0	0																													59	2019-07-29	3	0	2	10	3	112211
2PY	2PY323	2PY2323	2PY23231	2PY23232	2PY23233	1	40	0	1	2	2		2	2	2	1	1	2	2	2	2	2	2	2	2	2	2	1	2	2	2	2	2	2	2	2	2	99	2000	47	2019-07-26	3	1	1		3
2PY	2PY3231	2PY23231	2PY232311	2PY232312	2PY232313	1	46	0	1	2	2		2	4	2	2	1	2	2	2	2	2	2	2	2	2	2	1	2	2	2	2	2	2	2	2	2	99	2000	72	2019-07-30	3	1	1		4
2PY	2PY3232	2PY23232	2PY232321	2PY232322	2PY232323	1	0	0	0	0	0																													95	2019-08-01	3	0	2	10	4	111
2PY	2PY3233	2PY23233	2PY232331	2PY232332	2PY232333	1	37	0	1	2	2		2	3	2	2	1	2	2	2	2	2	2	2	2	2	2	2	2	2	2	2	2	2	2	2	2	99	2013	76	2019-07-30	3	2	2		3
2PY	2PY33	2PY233	2PY2331	2PY2332	2PY2333	1	0	0	0	0	0																													11	2019-07-24	3	0	2	10	6	161213
2PY	2PY331	2PY2331	2PY23311	2PY23312	2PY23313	1	49	0	1	2	2		2	2	2	2	1	2	2	2	2	2	2	2	2	2	2	1	2	2	2	2	2	2	2	2	2	99	2004	87	2019-08-01	3	2			10
2PY	2PY3311	2PY23311	2PY233111	2PY233112	2PY233113	1	24	0	1	2	2		3	2	2	2	1	2	2	2	2	2	2	2	2	1	2	1	2	2	2	2	2	2	2	2	2	99	2013	85	2019-08-01	3	1	1	5	10
2PY	2PY3312	2PY23312	2PY233121	2PY233122	2PY233123	1	0	0	0	0	0																													92	2019-08-01	3	0			4
2PY	2PY33121	2PY233121	2PY2331211	2PY2331212	2PY2331213	1	0	0	0	0	0																													129	2019-08-02	3	0		1	3	11221333
2PY	2PY33122	2PY233122	2PY2331221	2PY2331222	2PY2331223	1	44	0	1	2	2		2	2	2	2	1	2	2	2	2	2	2	2	2	2	2	1	2	2	2	2	2	2	2	2	2	99	2002	122	2019-08-02	3	2			4
2PY	2PY33123	2PY233123	2PY2331231	2PY2331232	2PY2331233	1	26	0	1	2	2		1	4	2	2	1	2	2	2	2	2	2	2	2	2	2	2	2	2	2	2	2	2	2	2	2	99	2013	130	2019-08-02	3	1	1		3
2PY	2PY3313	2PY23313	2PY233131	2PY233132	2PY233133	1	34	0	1	2	2		2	2	2	2	1	2	2	2	2	2	2	2	2	2	2	2	2	2	2	2	2	2	2	2	2	99	2011	105	2019-08-01	3	1	1		3
2PY	2PY332	2PY2332	2PY23321	2PY23322	2PY23323	1	37	0	1	2	2		1	4	2	2	1	2	2	2	2	2	2	2	2	2	2	1	2	2	2	2	2	2	2	2	2	99	2000	43	2019-07-26	3	2	2		10
2PY	2PY333	2PY2333	2PY23331	2PY23332	2PY23333	1	0	0	0	0	0																													23	2019-07-25	3	0	2	10	11	161233
2PY	2PY3331	2PY23331	2PY233311	2PY233312	2PY233313	1	44	0	1	2	2		2	3	2	1	1	2	2	2	2	2	2	2	2	2	2	1	2	2	2	2	2	2	2	2	2	99	2013	54	2019-07-26	3	1	1		4
2PY	2PY3332	2PY23332	2PY233321	2PY233322	2PY233323	1	0	0	0	0	0																													27	2019-07-25	3	0	2	10	4	16122111
2PY	2PY3333	2PY23333	2PY233331	2PY233332	2PY233333	1	42	0	1	2	2		3	2	2	1	1	2	2	2	2	2	2	2	2	2	2	1	2	2	2	2	2	2	2	2	2	99	2005	82	2019-07-31	3	2	2		7
2PY	2PY4	2PY24	2PY241	2PY242	2PY243	1	31	0	1	2	2		2	4	2	2	1	2	2	2	2	2	2	2	2	2	2	1	2	2	2	2	2	2	2	2	2	2	2017	3	2019-07-09	4	2	2		5
2PY	2PY5	2PY25	2PY251	2PY252	2PY253	1	38	0	1	2	2		2	4	2	2	1	2	2	2	2	2	2	2	2	1	2	1	2	2	2	2	2	2	2	2	2	99	2010	6	2019-07-24	5	1	1		10
2TNA	2TNA1	2TNA21	2TNA211	2TNA212	2TNA213	1	58	5	1	2	2		2	3	2	1	1	2	2	2	2	2	2	2	2	2	2	1	2	2	2	2	2	2	2	2	2	3	1988	1	2019-07-08	1	1	1		10
2TNA	2TNA11	2TNA211	2TNA2111	2TNA2112	2TNA2113	1	56	2	1	2	2		3	3	2	1	1	2	2	2	2	2	2	2	2	2	2	1	2	2	2	2	2	2	2	2	2	99	1997	2	2019-07-08	1	1	1		5
2TNA	2TNA111	2TNA2111				1	46	2	1	2	2		1	4	2	1	1	2	2	2	2	2	2	2	2	2	2	1	2	2	2	2	2	2	2	2	2	99	2009	63	2019-07-16	1	1	1		3
2TNA	2TNA112	2TNA2112	2TNA21121	2TNA21122	2TNA21123	2	43	9	1	2	2		2	4	2	1	1	2	2	2	2	2	2	2	2	2	2	1	2	2	2	2	2	2	2	2	2	99	2006	122	2019-07-30	1	1	1		20
2TNA	2TNA1121	2TNA21121	2TNA211211	2TNA211212	2TNA211213	1	32	11	1	2	2		2	4	2	1	1	2	2	2	2	2	2	2	2	2	2	1	2	2	2	2	2	2	2	2	2	10	2011	123	2019-07-30	1	1	1		10
2TNA	2TNA11211	2TNA211211	2TNA2112111	2TNA2112112	2TNA2112113	1	39	2	1	2	2		3	3	2	1	1	2	2	2	2	2	2	2	2	2	2	1	2	2	2	2	2	2	2	2	2	99	2010	127	2019-07-31	1	2	2		10
2TNA	2TNA11213	2TNA211213	2TNA2112131	2TNA2112132	2TNA2112133	1	35	1	1	2	2		2	4	2	2	1	2	2	2	2	2	2	2	2	2	2	1	2	2	2	2	2	2	2	2	2	10	2011	128	2019-07-31	1	1	1		15
2TNA	2TNA1122	2TNA21122	2TNA211221	2TNA211222	2TNA211223	1	38	7	1	2	2		2	4	2	1	1	2	2	2	2	2	2	2	2	2	2	1	2	2	2	2	2	2	2	2	2	3	2014	124	2019-07-30	1	1	1		5
2TNA	2TNA11223	2TNA211223	2TNA2112231	2TNA2112232	2TNA2112233	1	0	0	0	0	0	0																												130	2019-07-31	1	0	2		10
2TNA	2TNA113	2TNA2113				1	53	6	1	2	2		3	4	2	1	1	2	2	1	2	2	2	2	2	2	2	2	2	2	2	2	2	2	2	2	2	99	2000	64	2019-07-16	1	1	1		5
2TNA	2TNA12	2TNA212	2TNA2121	2TNA2122	2TNA2123	1	58	2	1	2	2		2	4	2	1	1	2	2	1	2	1	2	2	2	2	2	1	2	2	2	2	2	2	2	2	2	8	1996	3	2019-07-08	1	1	1		10
2TNA	2TNA121	2TNA2121	2TNA21211	2TNA21212	2TNA21213	1	50	9	1	2	2		1	4	2	2	1	2	2	1	2	1	2	2	2	2	2	1	2	2	2	2	2	2	2	2	2	99	2002	24	2019-07-11	1	2	2		5
2TNA	2TNA1211	2TNA21211	2TNA212111	2TNA212112	2TNA212113	1	39	8	1	2	2		2	4	2	1	1	2	2	2	2	2	2	2	2	2	2	1	2	2	2	2	2	2	2	2	2	99	1999	50	2019-07-15	1	2	2		5
2TNA	2TNA12111	2TNA212111				1	35	8	1	2	2		2	4	2	2	1	2	2	2	2	2	2	2	2	2	2	1	2	2	2	2	2	2	2	2	2	12	2009	90	2019-07-18	1	1	1		30
2TNA	2TNA12112	2TNA212112				1	37	7	1	2	2		4	4	2	1	1	2	2	1	2	2	2	2	2	2	2	1	2	2	2	2	2	2	2	2	2	3	2010	95	2019-07-18	1	1	1		10
2TNA	2TNA12113	2TNA212113				1	38	1	1	2	2		2	4	2	2	1	2	2	2	2	2	2	2	2	2	2	1	2	2	2	2	2	2	2	2	2	6	2014	96	2019-07-18	1	2	2		3
2TNA	2TNA1212	2TNA21212	2TNA212121	2TNA212122	2TNA212123	1	40	6	1	2	2		4	3	2	1	1	2	2	2	2	1	2	2	2	2	2	1	2	2	2	2	2	2	2	2	2	10	2001	51	2019-07-15	1	1	1		10
2TNA	2TNA12121	2TNA212121	2TNA2121211	2TNA2121212	2TNA2121213	1	32	5	1	2	2		1	4	2	2	1	2	2	1	2	1	2	2	2	2	2	1	2	2	2	2	2	2	2	2	2	99	2010	54	2019-07-15	1	1	1		10
2TNA	2TNA12122	2TNA212122	2TNA2121221	2TNA2121222	2TNA2121223	1	38	8	1	2	2		3	3	2	1	1	2	2	2	2	2	2	2	2	2	2	1	2	2	2	2	2	2	2	2	2	6	2005	55	2019-07-15	1	1	1		10
2TNA	2TNA12123	2TNA212123	2TNA2121231	2TNA2121232	2TNA2121233	1	0	0	0	0	0																													56	2019-07-15	1	1	1	10		1112113
2TNA	2TNA1213	2TNA21213	2TNA212131	2TNA212132	2TNA212133	1	39	10	1	2	2		2	4	2	2	1	2	2	2	2	2	2	2	2	2	2	1	2	2	2	2	2	2	2	2	2	3	2009	53	2019-07-15	1	1	1		10
2TNA	2TNA12131	2TNA212131				1	39	5	1	2	2		2	4	2	1	1	2	2	2	2	2	2	2	2	2	2	1	2	2	2	2	2	2	2	2	2	99	2010	79	2019-07-17	1	1	1		10
2TNA	2TNA12132	2TNA212132				1	37	1	1	2	2		3	3	2	1	1	2	2	1	2	2	2	2	2	2	2	1	2	2	2	2	2	2	2	2	2	99	2000	80	2019-07-17	1	1	1		3
2TNA	2TNA12133	2TNA212133				1	42	2	1	2	2		2	4	2	2	1	2	2	2	2	2	2	2	2	2	2	1	2	2	2	2	2	2	2	2	2	3	2010	75	2019-07-17	1	1	1		15
2TNA	2TNA122	2TNA2122				1	44	3	1	2	2		2	3	2	1	1	2	2	1	2	1	2	2	2	2	2	2	2	2	2	2	2	2	2	2	2	99	1999	65	2019-07-16	1	1	1		5
2TNA	2TNA123	2TNA2123				1	53	2	1	2	2		2	4	2	1	1	2	2	1	2	2	2	2	2	2	2	1	2	2	2	2	2	2	2	2	2	12	1995	85	2019-07-17	1	1	1		5
2TNA	2TNA13	2TNA213	2TNA2131	2TNA2132	2TNA2133	1	52	2	1	2	2		2	3	2	1	1	2	2	1	2	1	2	2	2	2	2	1	2	2	2	2	2	2	2	2	2	9	1998	9	2019-07-09	1	1	1		10
2TNA	2TNA131	2TNA2131	2TNA21311	2TNA21312	2TNA21313	1	44	3	1	2	2		2	3	2	1	1	2	2	2	2	2	2	2	2	2	2	1	2	2	2	2	2	2	2	2	2	99	2000	29	2019-07-12	1	1	1		6
2TNA	2TNA132	2TNA2132	2TNA21321	2TNA21322	2TNA21323	1	50	6	1	2	2		2	3	2	1	1	2	2	1	2	1	2	2	2	2	2	1	2	2	2	2	2	2	2	2	2	99	2001	30	2019-07-12	1	1	1		6
2TNA	2TNA1322	2TNA21322	2TNA213221	2TNA213222	2TNA213223	1	59	7	1	2	2		2	2	2	2	1	2	2	2	2	2	2	2	2	2	2	1	2	2	2	2	2	2	2	2	2	99	1990	38	2019-07-15	1	1	2		15
2TNA	2TNA1323	2TNA21323	2TNA213231	2TNA213232	2TNA213233	1	66	7	1	2	2		3	2	2	2	1	2	2	2	2	2	2	2	2	2	2	1	2	2	2	2	2	2	2	2	2	99	1998	39	2019-07-15	1	2	2		5
2TNA	2TNA2	2TNA22	2TNA221	2TNA222	2TNA223	1	39	1	1	2	2		3	3	2	2	1	2	2	2	2	2	2	2	2	2	2	1	2	2	2	2	2	2	2	2	2	2	2000	4	2019-07-08	2	1	1		20
2TNA	2TNA21	2TNA221	2TNA2211	2TNA2212	2TNA2213	1	49	5	1	2	2		2	4	2	1	1	2	2	1	2	1	2	2	2	2	2	1	2	2	2	2	2	2	2	2	2	8	1994	25	2019-07-11	2	2	2		20
2TNA	2TNA22	2TNA222	2TNA2221	2TNA2222	2TNA2223	1	49	5	1	2	2		3	3	2	1	1	2	2	2	2	1	2	2	2	2	2	1	2	2	2	2	2	2	2	2	2	99	1998	26	2019-07-11	2	1	1		10
2TNA	2TNA221	2TNA2221	2TNA22211	2TNA22212	2TNA22213	1	41	7	1	2	2		3	3	2	2	1	2	2	2	2	2	2	2	2	2	2	1	2	2	2	2	2	2	2	2	2	3	2004	41	2019-07-15	2	1	1		40
2TNA	2TNA2211	2TNA22211				1	16	6	1	2	2		2	3	2	1	1	2	2	2	2	2	2	2	2	2	2	1	2	2	2	2	2	2	2	2	2	10	1998	68	2019-07-16	2	1	1		3
2TNA	2TNA2212	2TNA22212				1	43	3	1	2	2		1	3	2	1	1	2	2	2	2	2	2	2	2	2	2	1	2	2	2	2	2	2	2	2	2	7	2012	69	2019-07-16	2	1	1		5
2TNA	2TNA2213	2TNA22213				1	47	3	1	2	2		1	4	2	2	1	2	2	2	2	2	2	2	2	2	2	1	2	2	2	2	2	2	2	2	2	8	2000	67	2019-07-16	2	2	2		10
2TNA	2TNA222	2TNA2222	2TNA22221	2TNA22222	2TNA22223	1	38	7	1	2	2		2	2	2	2	1	2	2	2	2	2	2	2	2	2	2	1	2	2	2	2	2	2	2	2	2	99	1999	42	2019-07-15	2	1	1		10
2TNA	2TNA2221	2TNA22221	2TNA222211	2TNA222212	2TNA222213	1	42	6	1	2	2		1	4	2	2	1	2	2	2	2	2	2	2	2	2	2	1	2	2	2	2	2	2	2	2	2	99	2014	62	2019-07-16	2	1	1		4
2TNA	2TNA22211	2TNA222211				1	52	5	1	2	2		2	4	2	1	1	2	2	1	2	1	2	2	2	2	2	1	2	2	2	2	2	2	2	2	2	99	2000	76	2019-07-17	2	1	1		20
2TNA	2TNA22212	2TNA222212				1	46	7	1	2	2		1	4	2	1	1	2	2	1	2	1	2	2	2	2	2	1	2	2	2	2	2	2	2	2	2	7	2000	77	2019-07-17	2	1	1		20
2TNA	2TNA22213	2TNA222213				1	41	6	1	2	2		1	3	2	1	1	2	2	1	2	1	2	2	2	2	2	1	2	2	2	2	2	2	2	2	2	99	1996	78	2019-07-17	2	2	2		10
2TNA	2TNA2222	2TNA22222	2TNA222221	2TNA222222	2TNA222223	1	40	6	1	2	2		1	4	2	2	1	2	2	2	2	2	2	2	2	2	2	1	2	2	2	2	2	2	2	2	2	99	2011	61	2019-07-16	2	1	1		4
2TNA	2TNA2223	2TNA22223	2TNA222231	2TNA222232	2TNA222233	1	38	4	1	2	2		4	3	2	2	1	2	2	2	2	2	2	2	2	2	2	1	2	2	2	2	2	2	2	2	2	4	2000	60	2019-07-16	2	1	1		10
2TNA	2TNA22231	2TNA222231				1	39	6	1	2	2		2	3	2	2	1	2	2	2	2	2	2	2	2	2	2	1	2	2	2	2	2	2	2	2	2	7	2001	99	2019-07-19	2	2	2		20
2TNA	2TNA22232	2TNA222232				1	46	3	1	2	2		2	2	2	2	1	2	2	2	2	2	2	2	2	2	2	1	2	2	2	2	2	2	2	2	2	5	1995	98	2019-07-19	2	2	2		4
2TNA	2TNA223	2TNA2223	2TNA22231	2TNA22232	2TNA22233	1	37	9	1	2	2		3	4	2	2	1	2	2	1	2	2	2	2	2	2	2	1	2	2	2	2	2	2	2	2	2	3	2000	43	2019-07-15	2	2	2		6
2TNA	2TNA2231	2TNA22231	2TNA222311	2TNA222312	2TNA222313	1	49	9	1	2	2		2	2	2	1	1	2	2	2	2	2	2	2	2	2	2	2	2	2	2	2	2	2	2	2	2	99	2003	45	2019-07-15	2	1	1		10
2TNA	2TNA22311	2TNA222311				1	39	6	1	2	2		2	4	2	1	2	2	2	1	2	2	2	2	2	2	2	1	2	2	2	2	2	2	2	2	2	2	2004	100	2019-07-22	2	1	1		5
2TNA	2TNA23	2TNA223	2TNA2231	2TNA2232	2TNA2233	1	37	5	1	2	2		4	3	2	2	1	2	2	2	2	2	2	2	2	2	2	1	2	2	2	2	2	2	2	2	2	6	2011	27	2019-07-11	2	1	1		3
2TNA	2TNA3	2TNA23	2TNA231	2TNA232	2TNA233	1	44	6	1	2	2		4	2	2	2	1	2	2	2	2	2	2	2	2	2	2	1	2	2	2	2	2	2	2	2	2	1	2000	5	2019-07-08	3	1	1		5
2TNA	2TNA31	2TNA231				1	32	2	1	2	2		1	3	2	2	1	2	2	2	2	2	2	2	2	2	2	1	2	2	2	2	2	2	2	2	2	10	2010	113	2019-07-25	3	1	1		20
2TNA	2TNA33	2TNA233	2TNA2331	2TNA2332	2TNA2333	1	51	8	1	2	2		2	2	1	2	1	2	2	2	2	2	2	2	2	2	2	1	2	2	2	2	2	2	2	2	2	99	1987	49	2019-07-15	3	2	2		20
2TNA	2TNA331	2TNA2331				1	55	2	1	2	2		2	4	2	1	1	2	2	2	2	2	2	2	2	2	2	1	2	2	2	2	2	2	2	2	2	99	1995	81	2019-07-17	3	2	2		10
2TNA	2TNA332	2TNA2332				1	52	2	1	2	2		2	3	2	1	1	2	2	2	2	2	2	2	2	2	2	1	2	2	2	2	2	2	2	2	2	99	1990	84	2019-07-17	3	2	2		5
2TNA	2TNA333	2TNA2333				1	49	4	1	2	2		2	3	2	1	1	2	2	2	2	2	2	2	2	2	2	1	2	2	2	2	2	2	2	2	2	10	2015	92	2019-07-18	3	2	2		6
2TNA	2TNA4	2TNA24	2TNA241	2TNA242	2TNA243	1	35	4	1	2	2		2	4	2	2	1	2	2	2	2	2	2	2	2	2	2	1	2	2	2	2	2	2	2	2	2	8	2005	6	2019-07-08	4	1	1		6
2TNA	2TNA41	2TNA241	2TNA2411	2TNA2412	2TNA2413	1	44	5	1	2	2		1	4	2	2	1	2	2	2	2	2	2	2	2	2	2	1	2	2	2	2	2	2	2	2	2	99	2000	7	2019-07-08	4	1	1		10
2TNA	2TNA413	2TNA2413	2TNA24131	2TNA24132	2TNA24133	1	0	0	0	0	0																													13	2019-07-10	4	1	1	3		1112112
2TNA	2TNA4131	2TNA24131	2TNA241311	2TNA241312	2TNA241313	1	42	6	1	2	2		2	3	2	2	1	2	2	2	2	1	2	2	2	2	2	1	2	2	2	2	2	2	2	2	2	99	2005	22	2019-07-11	4	1	1		20
2TNA	2TNA41311	2TNA241311	2TNA2413111	2TNA2413112	2TNA2413113	1	34	6	1	2	2		2	3	2	1	1	2	2	2	2	2	2	2	2	2	2	1	2	2	2	2	2	2	2	2	2	99	2003	59	2019-07-16	4	1	1		5
2TNA	2TNA413111	2TNA2413111				1	46	3	1	2	2		1	4	2	2	1	2	2	2	2	2	2	2	2	2	2	1	2	2	2	2	2	2	2	2	2	10	2013	115	2019-07-29	4	1	1		5
2TNA	2TNA413112	2TNA2413112				1	32	2	1	2	2		2	4	2	1	1	2	2	1	2	2	2	2	2	2	2	1	2	2	2	2	2	2	2	2	2	99	2001	116	2019-07-29	4	1	1		20
2TNA	2TNA413113	2TNA2413113				1	43	9	1	2	2		2	3	2	1	1	2	2	2	2	2	2	2	2	2	2	1	2	2	2	2	2	2	2	2	2	99	2010	117	2019-07-29	4	1	1		3
2TNA	2TNA41312	2TNA241312	2TNA2413121	2TNA2413122	2TNA2413123	1	38	2	1	2	2		3	4	2	2	1	2	2	2	2	2	2	2	2	2	2	1	2	2	2	2	2	2	2	2	2	10	2009	57	2019-07-16	4	1	1		10
2TNA	2TNA413121	2TNA2413121				1	42	11	1	2	2		2	3	2	2	1	2	2	2	2	2	2	2	2	2	2	1	2	2	2	2	2	2	2	2	2	99	2010	70	2019-07-16	4	1	1		5
2TNA	2TNA413122	2TNA2413122				1	39	7	1	2	2		3	3	2	1	1	2	2	2	2	2	2	2	2	2	2	1	2	2	2	2	2	2	2	2	2	99	2006	71	2019-07-16	4	1	1		10
2TNA	2TNA413123	2TNA2413123				1	37	8	1	2	2		1	3	2	2	1	2	2	1	2	1	2	2	2	2	2	1	2	2	2	2	2	2	2	2	2	12	2012	72	2019-07-16	4	1	1		10
2TNA	2TNA41313	2TNA241313	2TNA2413131	2TNA2413132	2TNA2413133	1	40	3	1	2	2		2	4	2	1	1	2	2	1	2	2	2	2	2	2	2	1	2	2	2	2	2	2	2	2	2	99	2001	58	2019-07-16	4	1	1		20
2TNA	2TNA413131	2TNA2413131				1	51	3	1	2	2		3	2	2	1	1	2	2	2	2	2	2	2	2	2	2	1	2	2	2	2	2	2	2	2	2	99	2008	97	2019-07-18	4	1	1		20
2TNA	2TNA413132	2TNA2413132				1	0	0	0	0	0																													94	2019-07-18	4	1	1	3		111211333
2TNA	2TNA413133	2TNA2413133				1	0	0	0	0	0																													93	2019-07-18	4	1	1	15		111211332
2TNA	2TNA4132	2TNA24132	2TNA241321	2TNA241322	2TNA241323	1	0	0	0	0	0																													21	2019-07-11	4	1	1	30		11121132
2TNA	2TNA41321	2TNA241321				1	36	4	1	2	2		2	4	2	1	1	2	2	2	2	2	2	2	2	2	2	1	2	2	2	2	2	2	2	2	2	99	2006	108	2019-07-23	4	1	1		15
2TNA	2TNA41322	2TNA241322				2	38	7	1	2	2		2	4	2	1	1	2	2	2	2	2	2	2	2	2	2	1	2	2	2	2	2	2	2	2	2	3	2011	109	2019-07-23	4	2	2		5
2TNA	2TNA41323	2TNA241323				1	44	11	1	2	2		4	4	2	2	1	2	2	1	2	1	2	2	2	2	2	1	2	2	2	2	2	2	2	2	2	12	2010	110	2019-07-23	4	1	1		5
2TNA	2TNA4133	2TNA24133	2TNA241331	2TNA241332	2TNA241333	1	36	0	1	2	2		1	4	2	2	1	2	2	2	2	2	2	2	2	2	2	1	2	2	2	2	2	2	2	2	2	10	2008	23	2019-07-11	4	2	2		10
2TNA	2TNA41331	2TNA241331				1	40	9	1	2	2		4	3	2	1	1	2	2	1	2	2	2	2	2	2	2	1	2	2	2	2	2	2	2	2	2	10	2010	105	2019-07-22	4	1	1		10
2TNA	2TNA41332	2TNA241332				1	42	7	1	2	2		2	4	2	1	1	2	2	2	2	2	2	2	2	2	2	1	2	2	2	2	2	2	2	2	2	99	2006	107	2019-07-22	4	1	1		10
2TNA	2TNA41333	2TNA241333				1	43	2	1	2	2		2	3	2	1	1	2	2	2	2	2	2	2	2	2	2	1	2	2	2	2	2	2	2	2	2	99	2005	104	2019-07-22	4	1	1		3
2TNA	2TNA5	2TNA25	2TNA251	2TNA252	2TNA253	1	40	6	1	2	2		2	3	2	1	1	2	2	2	2	2	2	2	2	2	2	1	2	2	2	2	2	2	2	2	2	6	2004	8	2019-07-08	5	1	1		20
2TNA	2TNA51	2TNA251	2TNA2511	2TNA2512	2TNA2513	1	40	2	1	2	2		2	4	2	1	1	2	2	2	2	2	2	2	2	2	2	1	2	2	2	2	2	2	2	2	2	10	2000	10	2019-07-09	5	1	1		15
2TNA	2TNA511	2TNA2511	2TNA25111	2TNA25112	2TNA25113	1	32	8	1	2	2		1	4	2	2	1	2	2	1	2	2	2	2	2	2	2	1	2	2	2	2	2	2	2	2	2	11	2009	16	2019-07-10	5	1	1		3
2TNA	2TNA5111	2TNA25111				1	38	2	1	2	2		1	4	2	2	1	2	2	2	2	2	2	2	2	2	2	1	2	2	2	2	2	2	2	2	2	2	2015	89	2019-07-18	5	2	2		15
2TNA	2TNA5112	2TNA25112				1	40	3	1	2	2		2	3	2	1	1	2	2	2	2	2	2	2	2	2	2	1	2	2	2	2	2	2	2	2	2	99	2005	88	2019-07-18	5	1	1		10
2TNA	2TNA5113	2TNA25113				1	45	4	1	2	2		2	3	2	1	1	2	2	2	2	1	2	2	2	2	2	1	2	2	2	2	2	2	2	2	2	99	2000	91	2019-07-18	5	1	1		10
2TNA	2TNA512	2TNA2512	2TNA25121	2TNA25122	2TNA25123	1	0	0	0	0	0																													15	2019-07-10	5	1	1	5		14121123
2TNA	2TNA5121	2TNA25121				1	0	0	0	0	0																													102	2019-07-22	5	1	1	3		151322
2TNA	2TNA5122	2TNA25122				1	0	0	0	0	0																													103	2019-07-22	5	1	1	10		15122
2TNA	2TNA5123	2TNA25123				1	37	1	1	2	2		1	3	2	2	1	2	2	1	2	1	2	2	2	2	2	1	2	2	2	2	2	2	2	2	2	99	2012	106	2019-07-22	5	2	2		15
2TNA	2TNA513	2TNA2513	2TNA25131	2TNA25132	2TNA25133	1	0	0	0	0	0																													14	2019-07-10	5	1	1	15		14121121
2TNA	2TNA5131	2TNA25131				1	40	1	1	2	2		3	3	2	1	1	2	2	2	2	2	2	2	2	2	2	1	2	2	2	2	2	2	2	2	2	99	2008	114	2019-07-29	5	2	2		10
2TNA	2TNA5132	2TNA25132				1	46	3	1	2	2		2	4	2	1	1	2	2	2	2	2	2	2	2	2	2	1	2	2	2	2	2	2	2	2	2	10	2012	111	2019-07-23	5	0	2		10
2TNA	2TNA5133	2TNA25133				1	38	5	1	2	2		4	4	2	1	1	2	2	2	2	2	2	2	2	2	2	1	2	2	2	2	2	2	2	2	2	99	2009	112	2019-07-23	5	1	1		10
2TNA	2TNA52	2TNA252	2TNA2521	2TNA2522	2TNA2523	1	43	8	1	2	2		3	3	2	2	1	2	2	2	2	2	2	2	2	2	2	1	2	2	2	2	2	2	2	2	2	99	1998	11	2019-07-09	5	1	1		10
2TNA	2TNA521	2TNA2521	2TNA25211	2TNA25211	2TNA25211	1	41	5	1	2	2		2	3	2	1	1	2	2	2	2	2	2	2	2	2	2	1	2	2	2	2	2	2	2	2	2	99	2003	19	2019-07-11	5	1	1		15
2TNA	2TNA5211	2TNA25211	2TNA252111	2TNA252112	2TNA252113	1	37	9	1	2	2		2	3	2	1	1	2	2	1	2	1	2	2	2	2	2	1	2	2	2	2	2	2	2	2	2	99	2006	31	2019-07-12	5	2	2		10
2TNA	2TNA52111	2TNA252111	2TNA2521111	2TNA2521112	2TNA2521113	1	40	7	1	2	2		2	3	2	2	1	2	2	2	2	2	2	2	2	2	2	1	2	2	2	2	2	2	2	2	2	6	2003	40	2019-07-15	5	2	2		10
2TNA	2TNA52112	2TNA252112				1	37	11	1	2	2		3	3	2	2	1	2	2	2	2	2	2	2	2	2	2	1	2	2	2	2	2	2	2	2	2	3	2015	87	2019-07-17	5	2	2		5
2TNA	2TNA522	2TNA2522	2TNA25221	2TNA25222	2TNA25223	1	44	3	1	2	2		4	3	2	1	2	2	2	1	2	1	2	2	2	2	2	1	2	2	2	2	2	2	2	2	2	3	2000	20	2019-07-11	5	1	1		10
2TNA	2TNA5221	2TNA25221				1	44	8	1	2	2		2	4	2	1	1	2	2	2	2	2	2	2	2	2	2	1	2	2	2	2	2	2	2	2	2	10	2009	82	2019-07-17	5	2	2		10
2TNA	2TNA5222	2TNA25222				1	42	8	1	2	2		4	3	2	2	1	2	2	2	2	2	2	2	2	2	2	1	2	2	2	2	2	2	2	2	2	99	2011	83	2019-07-17	5	1	1		5
2TNA	2TNA5223	2TNA25223				1	40	7	1	2	2		2	4	2	1	1	2	2	2	2	2	2	2	2	2	2	1	2	2	2	2	2	2	2	2	2	99	2003	86	2019-07-17	5	1	1		10
2TNA	2TNA523	2TNA2523				1	34	10	1	2	2		3	4	2	1	1	2	2	1	2	1	2	2	2	2	2	1	2	2	2	2	2	2	2	2	2	10	2009	101	2019-07-22	5	2	2		10
2TNA	2TNA53	2TNA253	2TNA2531	2TNA2532	2TNA2533	1	42	6	1	2	2		2	2	2	1	1	2	2	1	2	2	2	2	2	2	2	1	2	2	2	2	2	2	2	2	2	99	2006	12	2019-07-09	5	1	1		5
2TNA	2TNA531	2TNA2531	2TNA25311	2TNA25312	2TNA25313	1	50	4	1	2	2		1	3	2	1	1	2	2	2	2	2	2	2	2	2	2	1	2	2	2	2	2	2	2	2	2	99	2012	28	2019-07-12	5	2	2		5
2TNA	2TNA5311	2TNA25311	2TNA253111	2TNA253112	2TNA253113	1	44	5	1	2	2		2	4	2	1	1	2	2	2	2	1	2	2	2	2	2	1	2	2	2	2	2	2	2	2	2	10	2007	32	2019-07-12	5	2	2		3
2TNA	2TNA53111	2TNA253111	2TNA2531111	2TNA2531112	2TNA2531113	1	29	7	1	2	2		1	2	1	2	1	2	2	2	2	2	2	2	2	2	2	1	2	2	2	2	2	2	2	2	2	11	2015	34	2019-07-12	5	2	2		10
2TNA	2TNA531111	2TNA2531111	2TNA25311111	2TNA25311112	2TNA25311113	1	33	6	1	2	2		1	3	2	2	1	2	2	2	2	2	2	2	2	2	2	1	2	2	2	2	2	2	2	2	2	99	2008	52	2019-07-15	5	2	2		5
2TNA	2TNA531112	2TNA2531112				1	44	10	1	2	2		3	3	2	2	1	2	2	2	2	2	2	2	2	2	2	1	2	2	2	2	2	2	2	2	2	1	2001	73	2019-07-16	5	2	2		6
2TNA	2TNA531113	2TNA2531113	2TNA25311131	2TNA25311132	2TNA25311133	1	33	5	1	2	2		1	3	2	2	1	2	2	2	2	1	2	2	2	2	2	1	2	2	2	2	2	2	2	2	2	99	2010	37	2019-07-15	5	2	2		20
2TNA	2TNA53112	2TNA253112	2TNA2531121	2TNA2531122	2TNA2531123	1	40	7	1	2	2		1	3	2	2	1	2	2	2	2	2	2	2	2	2	2	1	2	2	2	2	2	2	2	2	2	6	1998	36	2019-07-12	5	2	2		16
2TNA	2TNA531121	2TNA2531121	2TNA25311211	2TNA25311212	2TNA25311213	1	42	2	1	2	2		2	2	2	2	1	2	2	2	2	2	2	2	2	2	2	1	2	2	2	2	2	2	2	2	2	99	2015	44	2019-07-15	5	2	2		5
2TNA	2TNA531122	2TNA2531122	2TNA25311221	2TNA25311222	2TNA25311223	1	33	5	1	2	2		3	3	2	2	1	2	2	2	2	2	2	2	2	2	2	1	2	2	2	2	2	2	2	2	2	99	2014	46	2019-07-15	5	2	2		3
2TNA	2TNA531123	2TNA2531123	2TNA25311231	2TNA25311232	2TNA25311233	1	35	5	1	2	2		2	3	2	1	1	2	2	2	2	2	2	2	2	2	2	1	2	2	2	2	2	2	2	2	2	99	2014	47	2019-07-15	5	2	2		10
2TNA	2TNA53113	2TNA253113	2TNA2531131	2TNA2531132	2TNA2531133	1	41	7	1	2	2		2	2	2	2	1	2	2	2	2	2	2	2	2	2	2	1	2	2	2	2	2	2	2	2	2	7	2000	33	2019-07-12	5	2	2		15
2TNA	2TNA5312	2TNA25312	2TNA253121	2TNA253122	2TNA253123	1	32	8	1	2	2		2	3	2	2	1	2	2	2	2	2	2	2	2	2	2	1	2	2	2	2	2	2	2	2	2	5	2015	35	2019-07-12	5	2	2		6
2TNA	2TNA5313	2TNA25313	2TNA253131	2TNA253132	2TNA253133	1	42	5	1	2	2		2	3	2	2	1	2	2	1	2	1	2	2	2	2	2	1	2	2	2	2	2	2	2	2	2	99	2000	48	2019-07-15	5	2	2		1
2TNA	2TNA53131	2TNA253131				1	61	5	1	2	2		2	3	2	1	1	2	2	2	2	2	2	2	2	2	2	1	2	2	2	2	2	2	2	2	2	99	2010	66	2019-07-16	5	2	2		7
2TNA	2TNA53132	2TNA253132				1	40	8	1	2	2		3	4	2	2	1	2	2	2	2	2	2	2	2	2	2	1	2	2	2	2	2	2	2	2	2	99	2015	74	2019-07-16	5	2	2		3
2TNA	2TNA53133	2TNA253133	2TNA2531331	2TNA2531332	2TNA2531333	1	45	6	1	2	2		1	4	2	2	1	2	2	2	2	2	2	2	2	2	2	1	2	2	2	2	2	2	2	2	2	99	2003	121	2019-07-30	5	2	2		5
2TNA	2TNA531332	2TNA2531332	2TNA25313322	2TNA25313323	2TNA43677	1	36	1	1	2	2		2	4	2	2	1	2	2	2	2	2	2	2	2	2	2	1	2	2	2	2	2	2	2	2	2	99	2011	132	1900-01-05		1			15
2TNA	2TNA531333	2TNA2531333	2TNA25313331	2TNA25313332	2TNA25313333	1	46	5	1	2	2		3	4	2	1	1	2	2	1	2	1	2	2	2	2	2	1	2	2	2	2	2	2	2	2	2	99	2002	131	2019-07-31	5	1	1		10
2TNA	2TNA532	2TNA2532	2TNA25321	2TNA25322	2TNA25323	1	43	4	1	2	2		1	4	2	2	1	2	2	2	2	2	2	2	2	2	2	1	2	2	2	2	2	2	2	2	2	3	2011	18	2019-07-11	5	2	2		6
2TNA	2TNA5321	2TNA25321	2TNA253211	2TNA253212	2TNA253213	2	36	10	1	2	2		2	4	2	2	1	2	2	2	2	2	2	2	2	2	2	1	2	2	2	2	2	2	2	2	2	99	2010	118	2019-07-30	5	1	1		15
2TNA	2TNA5322	2TNA25322	2TNA253221	2TNA253222	2TNA253223	1	34	2	1	2	2		1	3	2	2	1	2	2	1	2	1	2	2	2	2	2	1	2	2	2	2	2	2	2	2	2	99	2008	119	2019-07-30	5	1	1		10
2TNA	2TNA5323	2TNA25323	2TNA253231	2TNA253232	2TNA253233	1	38	3	1	2	2		4	4	2	1	1	2	2	1	2	2	2	2	2	2	2	1	2	2	2	2	2	2	2	2	2	12	2010	120	2019-07-30	5	2	2		10
2TNA	2TNA53231	2TNA253231	2TNA2532311	2TNA2532312	2TNA2532313	1	38	7	1	2	2		2	4	2	1	1	2	2	2	2	2	2	2	2	2	2	1	2	2	2	2	2	2	2	2	2	3	2010	129	2019-07-31	5	1	1		20
2TNA	2TNA53232	2TNA253232	2TNA2532321	2TNA2532322	2TNA2532323	1	36	4	1	2	2		1	4	2	2	1	2	2	2	2	2	2	2	2	2	2	1	2	2	2	2	2	2	2	2	2	99	2015	126	2019-07-31	5	2	2		20
2TNA	2TNA53233	2TNA253233	2TNA2532331	2TNA2532332	2TNA2532333	1	45	1	1	2	2		2	4	2	1	1	2	2	2	2	2	2	2	2	2	2	1	2	2	2	2	2	2	2	2	2	99	2000	125	2019-07-31	5	1	1		5
2TNA	2TNA533	2TNA2533	2TNA25331	2TNA25332	2TNA25333	1	0	0	0	0	0																													17	2019-07-11	5	1	1	10		15331
2TNB	2TNB1	2TNB21	2TNB211	2TNB212	2TNB213	1	47	0	1	2	2	0	2	3	2	1	1	2	2	2	2	2	2	2	2	2	2	1	2	2	2	2	2	2	2	2	2	99	1995	1	2019-07-15	1	1			15
2TNB	2TNB11	2TNB211	2TNB2111	2TNB2112	2TNB2113	1	36	0	1	2	2	0																												54	2019-07-18	1	0			7
2TNB	2TNB111	2TNB2111	2TNB21111	2TNB21112	2TNB21113	1	42	0	1	2	2	0																												94	2019-07-24	1	0		10	10	1123
2TNB	2TNB1111	2TNB21111	2TNB211111	2TNB211112	2TNB211113	1	50	0	1	2	2	0																												110	2019-07-30	1	0		20	20	14113213
2TNB	2TNB1112	2TNB21112	2TNB211121	2TNB211122	2TNB211123	1	52	0	1	2	2	0	1	3	2	2	1	2	2	2	2	2	2	2	2	2	2	1	2	2	2	2	2	2	2	2	2	99	2014	111	2019-07-30	1	1			10
2TNB	2TNB1113	2TNB21113	2TNB211131	2TNB211132	2TNB211133	1	46	0	1	2	2	0	2	4	2	2	1	2	2	2	2	2	2	2	2	2	2	1	2	2	2	2	2	2	2	2	2	99	1998	112	2019-07-30	1	1			8
2TNB	2TNB112	2TNB2112	2TNB21121	2TNB21122	2TNB21123	1	47	0	1	2	2	0																												77	2019-07-23	1	0		10	10	14113332
2TNB	2TNB113	2TNB2113	2TNB21131	2TNB21132	2TNB21133	1	58	0	1	2	2	0																												95	2019-07-24	1	0		20	10	141221
2TNB	2TNB1131	2TNB21131	2TNB211311	2TNB211312	2TNB211313	1	42	0	1	2	2	0	2	3	2	1	1	2	2	2	2	2	2	2	2	2	2	1	2	2	2	2	2	2	2	2	2	99	2000	92	2019-07-24	1	2			1
2TNB	2TNB1132	2TNB21132	2TNB211321	2TNB211322	2TNB211323	1	44	0	1	2	2	0	2	3	2	1	1	2	2	2	2	2	2	2	2	2	2	1	2	2	2	2	2	2	2	2	2	99	2000	89	2019-07-24	1	1			10
2TNB	2TNB11321	2TNB211321				1	45	0	1	2	2	0	2	4	2	1	1	2	2	1	2	2	2	2	2	2	2	1	2	2	2	2	2	2	2	2	2	99	2005	127	2019-08-08	1	1			7
2TNB	2TNB11322	2TNB211322				1	44	0	1	2	2	0	2	4	2	1	1	2	2	2	2	1	2	2	2	2	2	1	2	2	2	2	2	2	2	2	2	99	2007	125	2019-08-08	1	2			15
2TNB	2TNB11323	2TNB211323				1	43	0	1	2	2	0																												128	2019-08-08	1	0		9	7	1113332
2TNB	2TNB1133	2TNB21133	2TNB211331	2TNB211332	2TNB211333	1	42	0	1	2	2	0																												90	2019-07-24	1	0		15	7	14113333
2TNB	2TNB11331	2TNB211331	2TNB2113311	2TNB2113312	2TNB2113313	1	38	0	1	2	2	0	3	4	2	1	1	2	2	2	2	2	2	2	2	2	2	1	2	2	2	2	2	2	2	2	2	99	2005	97	2019-07-24	1	1			10
2TNB	2TNB113311	2TNB2113311	2TNB21133111	2TNB21133112	2TNB21133113	1	29	0	1	2	2	0																												107	2019-07-29	1	0			20	119
2TNB	2TNB113312	2TNB2113312				1	48	0	1	2	2	0	2	2	2	1	1	2	2	2	2	2	2	2	2	2	2	1	2	2	2	2	2	2	2	2	2	99	2003	126	2019-08-08	1	2			7
2TNB	2TNB113313	2TNB2113313				1	60	0	1	2	2	0	2	3	2	1	1	2	2	2	2	2	2	2	2	2	2	1	2	2	2	2	2	2	2	2	2	99	1995	129	2019-08-08	1	1			8
2TNB	2TNB12	2TNB212	2TNB2121	2TNB2122	2TNB2123	1	38	0	1	2	2	0	1	4	2	1	1	2	2	2	2	2	2	2	2	2	2	1	2	2	2	2	2	2	2	2	2	99	1999	47	2019-07-18	1	1			20
2TNB	2TNB13	2TNB213	2TNB2131	2TNB2132	2TNB2133	1	46	0	1	2	2	0	1	4	2	1	1	2	2	1	2	2	2	2	2	2	2	1	2	2	2	2	2	2	2	2	2	99	1992	48	2019-07-18	1	1			10
2TNB	2TNB2	2TNB22	2TNB221	2TNB222	2TNB223	1	43	0	1	2	2	0	2	3		1	1	2	2	2	2	2	2	2	2	2	2	1	2	2	2	2	2	2	2	2	2	99	1997	2	2019-07-15	2	1			10
2TNB	2TNB22	2TNB222	2TNB2221	2TNB2222	2TNB2223	1	57	0	1	2	2	0																												66	2019-07-19	2	0			10
2TNB	2TNB3	2TNB23	2TNB231	2TNB232	2TNB233	1	46	0	1	2	2	0	2	3	2	1	1	2	2	2	2	2	2	2	2	2	2	1	2	2	2	2	2	2	2	2	2	99	2000	3	2019-07-15	3	2			7
2TNB	2TNB31	2TNB231	2TNB2311	2TNB2312	2TNB2313	1	51	0	1	2	2	0																												6	2019-07-15	3	0		15	20	141222
2TNB	2TNB311	2TNB2311	2TNB23111	2TNB23112	2TNB23113	1	49	0	1	2	2	0																												12	2019-07-15	3	0		15	5	14113321
2TNB	2TNB3111	2TNB23111	2TNB231111	2TNB231112	2TNB231113	1	42	0	1	2	2	0																												26	2019-07-16	3	0			20
2TNB	2TNB3112	2TNB23112	2TNB231121	2TNB231122	2TNB231123	1	43	0	1	2	2	0	2	3	2	2	1	2	2	2	2	2	2	2	2	2	2	1	2	2	2	2	2	2	2	2	2	99	2006	27	2019-07-16	3	1			7
2TNB	2TNB31122	2TNB231122	2TNB2311221	2TNB2311222	2TNB2311223	1	46	0	1	2	2	0																												93	2019-07-24	3	0		10	15	14113331
2TNB	2TNB31123	2TNB231123	2TNB2311231	2TNB2311232	2TNB2311233	1	51	0	1	2	2	0																												96	2019-07-24	3	0		20	15	141312211
2TNB	2TNB311231	2TNB2311231				1	69	0	1	2	2	0	2	3	2	1	1	2	2	2	2	2	2	2	2	2	2	1	2	2	2	2	2	2	2	2	2	99	1990	130	2019-08-08	3	2			6
2TNB	2TNB311232	2TNB2311232				1	52	0	1	2	2	0	2	2	2	1	1	2	2	2	2	2	2	2	2	2	2	1	2	2	2	2	2	2	2	2	2	99	1997	131	2019-08-08	3	1			5
2TNB	2TNB3113	2TNB23113	2TNB231131	2TNB231132	2TNB231133	1	46	0	1	2	2	0																												16	2019-07-16	3	0		6	12	1113213
2TNB	2TNB31131	2TNB231131	2TNB2311311	2TNB2311312	2TNB2311313	1	44	0	1	2	2	0	2	3	2	1	1	2	2	2	2	2	2	2	2	2	2	1	2	2	2	2	2	2	2	2	2	99	2000	38	2019-07-17	3	1			7
2TNB	2TNB311311	2TNB2311311	2TNB23113111	2TNB23113112	2TNB23113113	1	37	0	1	2	2	0																												40	2019-07-17	3	0		12	6	14112
2TNB	2TNB311312	2TNB2311312	2TNB23113121	2TNB23113122	2TNB23113123	1	34	0	1	2	2	0																												35	2019-07-17	3	0		4	7	1412
2TNB	2TNB311313	2TNB2311313	2TNB23113131	2TNB23113132	2TNB23113133	1	0	0	0	0	0	0																												39	2019-07-17	3	0	1	10	7	111331113
2TNB	2TNB31132	2TNB231132	2TNB2311321	2TNB2311322	2TNB2311323	1	45	0	1	2	2	0																												41	2019-07-17	3	0		6	10	13
2TNB	2TNB31133	2TNB231133	2TNB2311331	2TNB2311332	2TNB2311333	1	45	0	1	2	2	0																												44	2019-07-17	3	0		3	10	153
2TNB	2TNB311331	2TNB2311331	2TNB23113311	2TNB23113312	2TNB23113313	1	48	0	1	2	2	0	3	3	2	2	1	2	2	2	2	2	2	2	2	2	2	1	2	2	2	2	2	2	2	2	2	99	2009	86	2019-07-23	3	2			8
2TNB	2TNB3113312	2TNB23113312	2TNB231133121	2TNB231133122	2TNB231133123	1	41	0	1	2	2	0																												91	2019-07-24	3	0		4	15	14123
2TNB	2TNB311332	2TNB2311332	2TNB23113321	2TNB23113322	2TNB23113323	1	48	0	1	2	2	0	1	3	2	2	1	2	2	2	2	2	2	2	2	2	2	1	2	2	2	2	2	2	2	2	2	99	2000	83	2019-07-23	3	1			30
2TNB	2TNB311333	2TNB2311333	2TNB23113331	2TNB23113332	2TNB23113333	1	52	0	1	2	2	0	2	4	2	2	1	2	2	2	2	2	2	2	2	2	2	1	2	2	2	2	2	2	2	2	2	99	1997	84	2019-07-23	3	2			6
2TNB	2TNB312	2TNB2312	2TNB23121	2TNB23122	2TNB23123	1	50	0	1	2	2	0																												13	2019-07-15	3	0			17
2TNB	2TNB3121	2TNB23121	2TNB231211	2TNB231212	2TNB231213	1	58	0	1	2	2	0																												78	2019-07-23	3	0		5	5	1112
2TNB	2TNB3122	2TNB23122	2TNB231221	2TNB231222	2TNB231223	1	37	0	1	2	2	0	1	4		1	1	2	2	2	2	2	2	2	2	2	2	1	2	2	2	2	2	2	2	2	2	99	2002	30	2019-07-17	3	2			15
2TNB	2TNB313	2TNB2313	2TNB23131	2TNB23132	2TNB23133	1	48	0	1	2	2	0																												14	2019-07-15	3	0			10
2TNB	2TNB3133	2TNB23133	2TNB231331	2TNB231332	2TNB231333	1	51	0	1	2	2	0																												50	2019-07-18	3	0		10	10	1413
2TNB	2TNB32	2TNB232	2TNB2321	2TNB2322	2TNB2323	1	49	0	1	2	2	0																												7	2019-07-15	3	0			5
2TNB	2TNB321	2TNB2321	2TNB23211	2TNB23212	2TNB23213	1	51	0	1	2	2	0																												43	2019-07-17	3	0			5
2TNB	2TNB322	2TNB2322	2TNB23221	2TNB23222	2TNB23223	1	44	0	1	2	2	0																												46	2019-07-17	3	0		12	10	1113212
2TNB	2TNB3221	2TNB23221	2TNB232211	2TNB232212	2TNB232213	1	44	0	1	2	2	0	3	4	2	2	1	2	2	2	2	2	2	2	2	2	2	1	2	2	2	2	2	2	2	2	2	99	2008	65	2019-07-19	3	1			7
2TNB	2TNB3222	2TNB23222	2TNB232221	2TNB232222	2TNB232223	1	34	0	1	2	2	0	1	3	2	2	1	2	2	1	2	2	2	2	2	2	2	1	2	2	2	2	2	2	2	2	2	99	2000	37	2019-07-17	3	1			15
2TNB	2TNB32221	2TNB232221	2TNB2322211	2TNB2322212	2TNB2322213	1	40	0	1	2	2	0	2	4	2	1	1	2	2	2	2	2	2	2	2	2	2	1	2	2	2	2	2	2	2	2	2	99	2001	70	2019-07-19	3	2			10
2TNB	2TNB32222	2TNB232222	2TNB2322221	2TNB2322222	2TNB2322223	1	36	0	1	2	2	0																												58	2019-07-19	3	0			15
2TNB	2TNB32223	2TNB232223	2TNB2322231	2TNB2322232	2TNB2322233	1	38	0	1	2	2	0																												57	2019-07-19	3	0			10
2TNB	2TNB322231	2TNB2322231	2TNB23222311	2TNB23222312	2TNB23222313	1	54	0	1	2	2	0																												72	2019-07-22	3	0		15	10	141232
2TNB	2TNB3222311	2TNB23222311	2TNB232223111	2TNB232223112	2TNB232223113	1	53	0	1	1	2	0																												88	2019-07-23	3	0		20	15	1412323
2TNB	2TNB3222312	2TNB23222312	2TNB232223121	2TNB232223122	2TNB232223123	1	48	0	1	2	2	0																												87	2019-07-23	3	0		5	10	12
2TNB	2TNB322232	2TNB2322232	2TNB23222321	2TNB23222322	2TNB23222323	1	45	0	1	2	2	0																												85	2019-07-23	3	0		15	8	111331111
2TNB	2TNB322233	2TNB2322233	2TNB23222331	2TNB23222332	2TNB23222333	1	43	0	1	2	2	0																												81	2019-07-23	3	0		4	10	12211
2TNB	2TNB323	2TNB2323	2TNB23231	2TNB23232	2TNB23233	1	48	0	1	2	2	0																												42	2019-07-17	3	0		15	20	14133
2TNB	2TNB33	2TNB233	2TNB2331	2TNB2332	2TNB2333	1	45	0	1	2	2	0																												8	2019-07-15	3	0		15	7	111321
2TNB	2TNB331	2TNB2331	2TNB23311	2TNB23312	2TNB23313	1	51	0	1	2	2	0																												15	2019-07-16	3	0			30
2TNB	2TNB3311	2TNB23311	2TNB233111	2TNB233112	2TNB233113	1	32	0	1	2	2	0																												32	2019-07-17	3	0		20	20	14131222
2TNB	2TNB3313	2TNB23313	2TNB233131	2TNB233132	2TNB233133	1	49	0	1	2	2	0	1	4	2	1	1	2	2	2	2	2	2	2	2	2	2	1	2	2	2	2	2	2	2	2	2	99	2006	31	2019-07-17	3	2			7
2TNB	2TNB332	2TNB2332	2TNB23321	2TNB23322	2TNB23323	1	61	0	1	2	2	0																												45	2019-07-17	3	0		10	10	131
2TNB	2TNB3321	2TNB23321	2TNB233211	2TNB233212	2TNB233213	1	58	0	1	2	2	0																												62	2019-07-19	3	0		25	2	1312
2TNB	2TNB33211	2TNB233211	2TNB2332111	2TNB2332112	2TNB2332113	1	48	0	1	2	2	0																												75	2019-07-22	3	0		1	2	13121
2TNB	2TNB33212	2TNB233212	2TNB2332121	2TNB2332122	2TNB2332123	1	48	0	1	2	2	0	1	3	2	1	1	2	2	1	2	2	2	2	2	2	2	1	2	2	2	2	2	2	2	2	2	99	1990	69	2019-07-19	3	1			15
2TNB	2TNB33213	2TNB233213	2TNB2332131	2TNB2332132	2TNB2332133	1	50	0	1	2	2	0	2	3	2	1	1	2	2	1	2	1	2	2	2	2	2	1	2	2	2	2	2	2	2	2	2	99	1999	71	2019-07-19	3	1			20
2TNB	2TNB3322	2TNB23322	2TNB233221	2TNB233222	2TNB233223	1	43	0	1	2	2	0	2	4	2	1	1	2	2	2	2	2	2	2	2	2	2	1	2	2	2	2	2	2	2	2	2	99	1996	36	2019-07-17	3	1			10
2TNB	2TNB3323	2TNB23323	2TNB233231	2TNB233232	2TNB233233	1	51	0	1	2	2	0	2	3	2	2	1	2	2	2	2	2	2	2	2	2	2	1	2	2	2	2	2	2	2	2	2	99	2011	61	2019-07-19	3	1			6
2TNB	2TNB333	2TNB2333	2TNB23331	2TNB23332	2TNB23333	1	48	0	1	2	2	0																												68	2019-07-19	3	0		5	10	11133
2TNB	2TNB4	2TNB24	2TNB241	2TNB242	2TNB243	1	40	0	1	2	2	0	2	4	2	1	1	2	2	2	2	2	2	2	2	2	2	1	2	2	2	2	2	2	2	2	2	99	2004	4	2019-07-15	4	1			5
2TNB	2TNB41	2TNB241	2TNB2411	2TNB2412	2TNB2413	1	43	0	1	2	2	0																												56	2019-07-18	4	0		3	10	111
2TNB	2TNB43	2TNB243	2TNB2431	2TNB2432	2TNB2433	1	44	0	1	2	2	0	2	3	2	1	1	2	2	1	2	2	2	2	2	2	2	1	2	2	2	2	2	2	2	2	2	99	2005	49	2019-07-18	4	1			5
2TNB	2TNB431	2TNB2431	2TNB24311	2TNB24312	2TNB24313	1	37	0	1	2	2	0	2	1	2	2	1	2	2	2	2	2	2	2	2	2	2	1	2	2	2	2	2	2	2	2	2	99	2006	67	2019-07-19	4	1			15
2TNB	2TNB4311	2TNB24311	2TNB243111	2TNB243112	2TNB243113	1	50	0	1	2	2	0																												101	2019-07-26	4	0		5	15
2TNB	2TNB43111	2TNB243111	2TNB2431111	2TNB2431112	2TNB2431113	1	36	0	1	2	2	0																												104	2019-07-29	4	0		5	10	111332
2TNB	2TNB43112	2TNB243112	2TNB2431121	2TNB2431122	2TNB2431123	1	52	0	1	2	2	0																												106	2019-07-29	4	0		20	8	111333
2TNB	2TNB43113	2TNB243113	2TNB2431131	2TNB2431132	2TNB2431133	1	38	0	1	2	2	0																												105	2019-07-29	4	0			2
2TNB	2TNB4312	2TNB24312	2TNB243121	2TNB243122	2TNB243123	1	36	0	1	2	2	0	3	4	2	1	1	2	2	2	2	2	2	2	2	2	2	1	2	2	2	2	2	2	2	2	2	99	2004	99	2019-07-26	4	1			7
2TNB	2TNB432	2TNB2432	2TNB24321	2TNB24322	2TNB24323	1	49	0	1	2	2	0	2	3	2	2	1	2	2	2	2	2	2	2	2	2	2	1	2	2	2	2	2	2	2	2	2	99	2000	59	2019-07-19	4	1			20
2TNB	2TNB433	2TNB2433	2TNB24331	2TNB24332	2TNB24333	1	33	0	1	2	2	0	3	2	2	2	1	2	2	2	2	2	2	2	2	2	2	1	2	2	2	2	2	2	2	2	2	99	2014	60	2019-07-19	4	1			3
2TNB	2TNB5	2TNB25	2TNB251	2TNB252	2TNB253	1	50	0	1	2	2	0	2	2	2	1	1	2	2	2	2	2	2	2	2	2	2	1	2	2	2	2	2	2	2	2	2	99	1998	5	2019-07-15	5	2			6
2TNB	2TNB51	2TNB251	2TNB2511	2TNB2512	2TNB2513	1	52	0	1	2	2	0																												9	2019-07-15	5	0		5	15	1411
2TNB	2TNB511	2TNB2511	2TNB25111	2TNB25112	2TNB25113	1	31	0	1	2	2	0																												25	2019-07-16	5	0		4	15	11132112
2TNB	2TNB5111	2TNB25111	2TNB251111	2TNB251112	2TNB251113	1	46	0	1	2	2	0																												19	2019-07-16	5	0		15	10	1233
2TNB	2TNB51111	2TNB251111				1	50	0	1	2	2	0	1	2	2	2	1	2	2	2	2	2	2	2	2	2	2	1	2	2	2	2	2	2	2	2	2	99	2000	124	2019-08-07	5	1			10
2TNB	2TNB51112	2TNB251112				1	51	0	1	2	2	0																												119	2019-08-07	5	0		10	6	1111
2TNB	2TNB51113	2TNB251113				1	44	0	1	2	2	0																												120	2019-08-07	5	0		5	6	11133111
2TNB	2TNB5112	2TNB25112	2TNB251121	2TNB251122	2TNB251123	1	47	0	1	2	2	0	1	3	2	1	1	2	2	1	2	2	2	2	2	2	2	1	2	2	2	2	2	2	2	2	2	99	2008	18	2019-07-16	5	1			7
2TNB	2TNB51123	2TNB251123	2TNB2511231	2TNB2511232	2TNB2511233	1	49	0	1	2	2	0	2	4	2	1	1	2	2	2	2	2	2	2	2	2	2	1	2	2	2	2	2	2	2	2	2	99	2014	55	2019-07-18	5	1			10
2TNB	2TNB5113	2TNB25113	2TNB251131	2TNB251132	2TNB251133	1	39	0	1	2	2	0																												17	2019-07-16	5	0		15	10	111321123
2TNB	2TNB512	2TNB2512	2TNB25121	2TNB25122	2TNB25123	1	45	0	1	2	2	0																												24	2019-07-16	5	0			7
2TNB	2TNB513	2TNB2513	2TNB25131	2TNB25132	2TNB25133	1	40	0	1	2	2	0	2	3	2	1	1	2	2	1	2	2	2	2	2	2	2	1	2	2	2	2	2	2	2	2	2	99	2006	23	2019-07-16	5	1			20
2TNB	2TNB52	2TNB252	2TNB2521	2TNB2522	2TNB2523	1	42	0	1	2	2	0																												10	2019-07-15	5	0			10
2TNB	2TNB522	2TNB2522	2TNB25221	2TNB25222	2TNB25223	1	59	0	1	2	2	0	2	3	2	1	1	2	2	2	2	2	2	2	2	2	2	1	2	2	2	2	2	2	2	2	2	99	1994	29	2019-07-17	5	2			15
2TNB	2TNB5221	2TNB25221	2TNB252211	2TNB252212	2TNB252213	1	55	0	1	2	2	0																												51	2019-07-18	5	0		20	20	11
2TNB	2TNB52211	2TNB252211	2TNB2522111	2TNB2522112	2TNB2522113	1	46	0	1	2	2	0																												79	2019-07-23	5	0		1	10	13122
2TNB	2TNB522111	2TNB2522111				1	49	0	1	2	2	0	2	4	2	1	1	2	2	2	2	2	2	2	2	2	2	1	2	2	2	2	2	2	2	2	2	99	1990	117	2019-08-05	5	1			10
2TNB	2TNB522112	2TNB2522112				1	45	0	1	2	2	0																												116	2019-08-05	5	0		4	5	14111
2TNB	2TNB522113	2TNB2522113				1	50	0	1	2	2	0																												115	2019-08-05	5	0		10	8	112
2TNB	2TNB52212	2TNB252212	2TNB2522121	2TNB2522122	2TNB2522123	1	41	0	1	2	2	0																												80	2019-07-23	5	0			10
2TNB	2TNB522121	2TNB2522121	2TNB25221211	2TNB25221212	2TNB25221213	1	48	0	1	2	2	0	1	3	2	1	1	2	2	2	2	2	2	2	2	2	2	1	2	2	2	2	2	2	2	2	2	99	1990	109	2019-07-29	5	1			7
2TNB	2TNB522122	2TNB2522122	2TNB25221221	2TNB25221222	2TNB25221223	1	38	0	1	2	2	0																												114	2019-07-30	5	0		6	15	1411332
2TNB	2TNB522123	2TNB2522123	2TNB25221231	2TNB25221232	2TNB25221233	1	52	0	1	2	2	0	2	4	2	1	1	2	2	2	2	2	2	2	2	2	2	1	2	2	2	2	2	2	2	2	2	99	2008	113	2019-07-30	5	2			10
2TNB	2TNB52213	2TNB252213	2TNB2522131	2TNB2522132	2TNB2522133	1	37	0	1	2	2	0																												82	2019-07-23	5	0		5	6	113
2TNB	2TNB522131	2TNB2522131	2TNB25221311	2TNB25221312	2TNB25221313	1	33	0	1	2	2	0																												100	2019-07-26	5	0		50	10	1413122
2TNB	2TNB522132	2TNB2522132	2TNB25221321	2TNB25221322	2TNB25221323	1	39	0	1	2	2	0	1	3	2	2	1	2	2	1	2	2	2	2	2	2												99	2008	98	2019-07-26	5	1			7
2TNB	2TNB5222	2TNB25222	2TNB252221	2TNB252222	2TNB252223	1	32	0	1	2	2	0																												52	2019-07-18	5	0		10	12	111331112
2TNB	2TNB52221	2TNB252221	2TNB2522211	2TNB2522212	2TNB2522213	1	43	0	1	2	2	0																												64	2019-07-19	5	0			10
2TNB	2TNB52222	2TNB252222	2TNB2522221	2TNB2522222	2TNB2522223	1	44	0	1	2	2	0																												63	2019-07-19	5	0			10
2TNB	2TNB522221	2TNB2522221				1	50	0	1	2	2	0																												118	2019-08-05	5	0		20	10	14113
2TNB	2TNB522222	2TNB2522222	2TNB25222221	2TNB25222222	2TNB25222223	1	41	0	2	1	2	0	1	4	2	2	1	2	2	2	2	2	2	2	2	2	2	1	2	2	2	2	2	2	2	2	2	99	2003	103	2019-07-29	5	1			8
2TNB	2TNB522223	2TNB2522223	2TNB25222231	2TNB25222232	2TNB25222233	1	44	0	1	2	2	0	1	3	2	1	1	2	2	2	2	2	2	2	2	2	2	1	2	2	2	2	2	2	2	2	2	99	1988	108	2019-07-29	5	1			2
2TNB	2TNB52223	2TNB252223	2TNB2522231	2TNB2522232	2TNB2522233	1	35	0	1	2	2	0	2	3	2	2	1	2	2	2	2	2	2	2	2	2	2	1	2	2	2	2	2	2	2	2	2	99	2000	102	2019-07-29	5	1			10
2TNB	2TNB5223	2TNB25223	2TNB252231	2TNB252232	2TNB252233	1	44	0	1	2	2	0																												53	2019-07-18	5	0		6	10	14113211
2TNB	2TNB53	2TNB253	2TNB2531	2TNB2532	2TNB2533	1	45	0	1	2	2	0																												11	2019-07-15	5	0		4	10	141312
2TNB	2TNB531	2TNB2531	2TNB25311	2TNB25312	2TNB25313	1	48	0	1	2	2	0	2	3	2	1	1	2	2	2	2	2	2	2	2	2	2	1	2	2	2	2	2	2	2	2	2	99	2004	21	2019-07-16	5	2			5
2TNB	2TNB532	2TNB2532	2TNB25321	2TNB25322	2TNB25323	1	49	0	1	2	2	0																												20	2019-07-16	5	0		15	4	121
2TNB	2TNB533	2TNB2533	2TNB25331	2TNB25332	2TNB25333	1	48	0	1	2	2	0																												22	2019-07-16	5	0		15	10	14113322
2TNB	2TNB5331	2TNB25331	2TNB253311	2TNB253312	2TNB253313	1	45	0	1	2	2	0																												28	2019-07-17	5	0			7
2TNB	2TNB5332	2TNB25332	2TNB253321	2TNB253322	2TNB253323	1	41	0	1	2	2	0	3	4	2	2	1	2	2	2	2	2	2	2	2	2	2	1	2	2	2	2	2	2	2	2	2	99	1997	34	2019-07-17	5	2			10
2TNB	2TNB53321	2TNB253321	2TNB2533211	2TNB2533212	2TNB2533213	1	45	0	1	2	2	0	1	4	2	2	1	2	2	2	2	2	2	2	2	2	2	1	2	2	2	2	2	2	2	2	2	99	2001	73	2019-07-22	5	2			2
2TNB	2TNB53322	2TNB253322	2TNB2533221	2TNB2533222	2TNB2533223	1	49	0	1	2	2	0	3	2		2	1	2	2	1	2	2	2	2	2	2	2	1	2	2	1	2	2	2	2	2	2	99	1997	76	2019-07-22	5	2			4
2TNB	2TNB53323	2TNB253323	2TNB2533231	2TNB2533232	2TNB2533233	1	39	0	1	2	2	0																												74	2019-07-22	5	0		5	15	11133113
2TNB	2TNB533231	2TNB2533231				1	30	0	1	2	2	0																												121	2019-08-07	5	0			7
2TNB	2TNB533232	2TNB2533232				1	43	0	1	2	2	0																												123	2019-08-07	5	0		4	7	11232
2TNB	2TNB533233	2TNB2533233				1	54	0	1	2	2	0	2	4	2	1	1	2	2	2	2	2	2	2	2	2	2	1	2	2	2	2	2	2	2	2	2	99	1997	122	2019-08-07	5	1			20
2TNB	2TNB5333	2TNB25333	2TNB253331	2TNB253332	2TNB253333	1	49	0	1	2	2	0																												33	2019-07-17	5	0		15	15	11132312
DT	DT1	DT11	DT111	DT112	DT113	1	25	0	1	2	2		6	3	2	2	1	2	2	2	2	2	2	2	2	2	2	1	2	2	2	2	2	2	2	2	2	99	2012	1	2019-05-23	1	1	1	4
DT	DT11	DT111	DT1111	DT1112	DT1113	1	39	0	1	2	2		2	2	1	2	1	2	2	2	2	2	2	2	2	2	2	1	2	2	2	2	2	2	2	2	2	12	2013	112	2019-06-12	1	2	2	10
DT	DT12	DT112	DT1121	DT1122	DT1123	1	37	0	1	2	2		2	3	2	2	1	2	2	2	2	2	2	2	2	2	2	1	2	2	2	2	2	2	2	2	2	1	2011	110	2019-06-12	1	2	2	10
DT	DT121	DT1121				1	28	0	1	2	2		2	3	2	2	1	2	2	2	2	2	2	2	2	2	2	1	2	2	2	2	2	2	2	2	2	4	2018	117	2019-06-13	1	2	2	10
DT	DT122	DT1122				1	34	0	1	2	2		2	3	2	2	1	2	2	2	2	2	2	2	2	2	2	1	2	2	2	2	2	2	2	2	2	5	2012	115	2019-06-13	1	2	2	10
DT	DT13	DT113	DT1131	DT1132	DT1133	1	38	0	1	2	2		2	3	2	2	1	2	2	2	2	2	2	2	2	2	2	1	2	2	2	2	2	2	2	2	2	5	2018	111	2019-06-12	1	2	2	10
DT	DT131	DT1131				1	43	0	1	2	2		2	3	2	2	1	2	2	2	2	2	2	2	2	2	2	1	2	2	2	2	2	2	2	2	2	11	2014	116	2019-06-13	1	2	2	50
DT	DT2	DT12	DT121	DT122	DT123	1	43	8	1	2	2		2	2	2	1	1	2	2	1	2	2	2	2	2	1	2	1	2	2	1	2	2	2	2	2	1	6	2012	2	2019-05-23	2	1	1	5
DT	DT21	DT121	DT1211	DT1212	DT1213	1	30	6	1	2	2		1	3	2	2	1	2	2	2	2	2	2	2	2	2	2	1	2	2	2	2	2	2	2	2	2	9	2009	3	2019-05-27	2	1	1	4
DT	DT211	DT1211	DT12111	DT12112	DT12113	1	48	8	1	2	2		2	3	2	2	1	2	2	2	2	2	2	2	2	2	2	1	2	2	2	2	2	2	2	2	2	5	2009	5	2019-05-28	2	1	1	7
DT	DT2111	DT12111	DT121111	DT121112	DT121113	1	40	0	1	2	2		2	2	2	2	1	2	2	2	2	2	2	2	2	2	2	1	2	2	2	2	2	2	2	2	2	7	2003	8	2019-05-28	2	1	1	4
DT	DT2112	DT12112	DT121121	DT121122	DT121123	1	46	0	1	2	2		3	4	2	2	1	2	2	2	2	2	2	2	2	2	2	1	2	2	2	2	2	2	2	2	2	99	2000	14	2019-05-29	2	1	1	30
DT	DT2113	DT12113	DT121131	DT121132	DT121133	1	31	0	1	2	2	HONG PHIEN	3	4	2	2	1	2	2	1	2	2	2	2	2	2	2	1	2	2	1	2	2	2	2	2	2	10	2009	15	2019-05-29	2	1	1	5
DT	DT212	DT1212	DT12121	DT12122	DT12123	1	33	7	1	2	2		2	4	2	2	1	2	1	1	2	2	2	2	2	2	2	1	2	1	1	2	2	2	2	2	2	8	2009	6	2019-05-28	2	1	1	10
DT	DT2121	DT12121	DT121211	DT121212	DT121213	1	37	7	1	2	2		2	3	2	2	1	2	2	2	2	2	2	2	2	2	2	1	2	2	2	2	2	2	2	2	2	10	2016	28	2019-05-30	2	1	1	20
DT	DT2122	DT12122	DT121221	DT121222	DT121223	1	29	8	1	2	2		3	3	2	2	1	2	2	2	2	2	2	2	2	2	2	1	2	2	2	2	2	2	2	2	2	5	2009	29	2019-05-30	2	1	1	40
DT	DT2123	DT12123	DT121231	DT121232	DT121233	1	29	4	1	2	2		2	2	2	2	1	2	2	2	2	2	2	2	2	2	2	1	2	2	2	2	2	2	2	2	2	7	2009	30	2019-05-30	2	1	1	30
DT	DT213	DT1213	DT12131	DT12132	DT12133	1	31	4	1	2	2		2	4	2	2	1	2	2	2	2	2	2	2	2	2	2	1	2	2	2	2	2	2	2	2	2	3	2009	7	2019-05-28	2	1	1	10
DT	DT2131	DT12131	DT121311	DT121312	DT121313	1	38	4	1	2	2		3	4	2	2	1	2	2	2	2	2	2	2	2	2	2	1	2	2	2	2	2	2	2	2	2	3	2010	17	2019-05-29	2	1	1	30
DT	DT21311	DT121311	DT1213111	DT1213112	DT1213113	1	31	0	1	2	2		2	3	2	2	1	2	2	2	2	2	2	2	2	2	2	1	2	2	2	2	2	2	2	2	2	7	2013	33	2019-05-30	2	1	1	20
DT	DT213111	DT1213111	DT12131111	DT12131112	DT12131113	1	40	0	1	2	2		2	2	2	2	1	2	2	2	2	2	2	2	2	2	2	1	2	2	2	2	2	2	2	2	2	8	2011	52	2019-06-04	2	1	1	12
DT	DT213112	DT1213112	DT12131121	DT12131122	DT12131123	1	28	0	1	2	2		1	3	2	2	1	2	2	2	2	2	2	2	2	2	2	1	2	2	2	2	2	2	2	2	2	10	2011	50	2019-06-04	2	1	1	20
DT	DT213113	DT1213113	DT12131131	DT12131132	DT12131133	1	40	0	1	2	2		2	2	2	2	1	2	2	2	2	2	2	2	2	1	2	1	2	2	2	2	2	2	2	2	1	8	2016	51	2019-06-04	2	1	1	20
DT	DT2132	DT12132	DT121321	DT121322	DT121323	1	39	0	1	2	2		2	3	2	2	1	2	2	2	2	2	2	2	2	2	2	1	2	2	2	2	2	2	2	2	2	6	2005	18	2019-05-29	2	1	1	6
DT	DT2133	DT12133	DT121331	DT121332	DT121333	1	43	0	1	2	2		2	2	2	2	1	2	2	2	2	2	2	2	2	2	2	1	2	2	2	2	2	2	2	2	2	11	2015	19	2019-05-29	2	1	2	10
DT	DT21331	DT121331	DT1213311	DT1213312	DT1213313	1	40	0	1	2	2		3	3	2	2	1	2	2	2	2	2	2	2	2	2	2	2	2	2	2	2	2	2	2	2	2	99	2000	43	2019-06-03	2	1	1	5
DT	DT213311	DT1213311	DT12133111	DT12133112	DT12133113	1	46	0	1	2	2		2	3	2	2	1	2	2	2	2	2	2	2	2	2	2	1	2	2	2	2	2	2	2	2	2	7	2016	68	2019-06-05	2	1	1	100
DT	DT2133111	DT12133111	DT121331111	DT121331112	DT121331113	1	32	0	1	2	2		2	3	2	1	1	2	2	2	2	2	2	2	2	2	1	1	2	2	2	2	2	2	2	2	2	2	2008	80	2019-06-06	2	1	2	60
DT	DT2133112	DT12133112	DT121331121	DT121331122	DT121331123	1	43	0	1	2	2		2	2	2	2	1	2	2	2	2	2	2	2	2	2	2	1	2	2	2	2	2	2	2	2	2	0	1999	82	2019-06-06	2	1	1	40
DT	DT2133113	DT12133113	DT121331131	DT121331132	DT121331133	1	42	0	1	2	2		3	2	2	2	1	2	2	2	2	2	2	2	2	2	2	1	2	2	2	2	2	2	2	2	2	10	2013	81	2019-06-06	2	1	1	50
DT	DT213312	DT1213312	DT12133121	DT12133122	DT12133123	1	49	2	1	2	2		2	4	2	2	1	2	2	2	2	2	2	2	2	2	2	2	2	2	2	2	2	2	2	2	2	12	2010	61	2019-06-05	2	1	1	70
DT	DT2133121	DT12133121	DT121331211	DT121331212	DT121331213	1	29	0	1	2	2		2	3	2	2	1	2	2	2	2	2	2	2	2	2	2	1	2	2	2	2	2	2	2	2	2	99	2009	79	2019-06-06	2	1	1	20
DT	DT21331213	DT121331213				1	47	0	1	2	2		3	3	2	2	1	2	2	2	2	2	2	2	2	2	2	1	2	2	2	2	2	2	2	2	2	2	2010	122	2019-06-13	2	2	2	10
DT	DT2133122	DT12133122	DT121331221	DT121331222	DT121331223	1	54	0	1	2	2		2	3	2	2	1	1	2	2	2	2	2	2	2	2	2	2	2	2	2	2	2	2	2	2	2	99	1996	96	2019-06-07	2	1	1	100
DT	DT2133123	DT12133123	DT121331231	DT121331232	DT121331233	1	40	0	1	2	2		2	3	2	2	1	2	2	2	2	2	2	2	2	2	2	1	2	2	2	2	2	2	2	2	2	99	2005	86	2019-06-06	2	1	1	10
DT	DT213313	DT1213313	DT12133131	DT12133132	DT12133133	1	24	6	1	2	2		1	3	2	2	1	2	2	2	2	2	2	2	2	2	2	1	2	2	2	2	2	2	2	2	2	99	2015	67	2019-06-05	2	1	1	70
DT	DT21332	DT121332	DT1213321	DT1213322	DT1213323	1	49	4	1	2	2		2	3	2	2	1	2	2	2	2	2	2	2	2	2	2	1	2	2	2	2	2	2	2	2	2	3	2003	34	2019-05-30	2	1	1	15
DT	DT21333	DT121333	DT1213331	DT1213332	DT1213333	1	30	0	2	2	2		2	4	2	2	1	2	2	1	2	2	2	2	2	2	2	2	2	2	2	2	2	2	2	2	2	6	2005	35	2019-05-30	2	1	1	5
DT	DT22	DT122	DT1221	DT1222	DT1223	1	39	0	1	2	2		1	3	2	2	2	2	2	2	2	2	2	2	2	2	2	2	2	2	2	2	2	2	2	2	2	99	2007	13	2019-05-29	2	1	1	50
DT	DT221	DT1221	DT12211	DT12212	DT12213	1	34	0	1	2	2		1	3	2	2	1	2	2	2	2	2	2	2	2	2	2	1	2	2	2	2	2	2	2	2	2	10	2018	40	2019-06-03	2	1	1	4
DT	DT2211	DT12211	DT122111	DT122112	DT122113	1	20	0	1	2	2		1	3	2	2	1	1	2	1	2	1	2	2	2	1	2	1	1	2	1	2	1	2	2	2	1	7	2018	54	2019-06-04	2	2	2	10
DT	DT22111	DT122111	DT1221111	DT1221112	DT1221113	1	63	10	1	2	2		2	2	2	2	1	2	2	2	2	2	2	2	2	2	2	1	2	2	2	2	2	2	2	2	2	10	2018	59	2019-06-04	2	2	2	10
DT	DT221111	DT1221111	DT12211111	DT12211112	DT12211113	1	64	0	1	2	2		2	3	2	2	1	2	2	2	2	2	2	2	2	2	2	1	2	2	2	2	2	2	2	2	2	2	2019	65	2019-06-05	2	2	2	10
DT	DT221112	DT1221112	DT12211121	DT12211122	DT12211123	1	68	0	1	2	2		2	3	2	2	1	2	2	2	2	2	2	2	2	2	2	1	2	2	2	2	2	2	2	2	2	4	2019	63	2019-06-05	2	2	2	6
DT	DT221113	DT1221113	DT12211131	DT12211132	DT12211133	1	71	0	1	2	2		2	2	2	2	1	2	2	2	2	2	2	2	2	2	2	1	2	2	2	2	2	2	2	2	2	2	2019	64	2019-06-05	2	2	2	5
DT	DT22112	DT122112	DT1221121	DT1221122	DT1221123	1	23	0	1	2	2		1	3	2	2	1	2	2	2	2	2	2	2	2	2	2	1	2	2	2	2	2	2	2	2	2	1	2013	114	2019-06-12	2	2	2	3
DT	DT22113	DT122113	DT1221131	DT1221132	DT1221133	1	35	0	1	2	2		2	2	2	2	1	2	2	2	2	2	2	2	2	2	2	1	2	2	2	2	2	2	2	2	2	10	2007	60	2019-06-04	2	2	2	6
DT	DT2212	DT12212	DT122121	DT122122	DT122123	1	25	0	1	2	2		4	3	2	2	1	1	2	2	2	1	2	2	2	1	2	1	1	2	2	2	1	2	2	2	1	5	2018	55	2019-06-04	2	1	2	5
DT	DT22121	DT122121	DT1221211	DT1221212	DT1221213	1	39	0	1	2	2		3	3	2	2	1	2	2	2	2	2	2	2	2	2	2	1	2	2	2	2	2	2	2	2	2	10	2019	57	2019-06-04	2	2	2	9
DT	DT22122	DT122122	DT1221221	DT1221222	DT1221223	1	63	8	1	2	1		5	3	2	2	1	2	2	2	2	2	2	2	2	2	2	1	2	2	2	2	2	2	2	2	2	99	2012	58	2019-06-04	2	1	2	10
DT	DT22123	DT122123	DT1221231	DT1221232	DT1221233	1	61	0	1	2	2		2	3	2	2	1	2	2	2	2	2	2	2	2	2	2	1	2	2	2	2	2	2	2	2	2	5	2018	56	2019-06-04	2	2	2	9
DT	DT221233	DT1221233	DT12212331	DT12212332	DT12212333	1	49	0	1	2	2		2	3	2	2	1	2	2	2	2	2	2	2	2	2	2	1	2	2	2	2	2	2	2	2	2	4	2018	85	2019-06-06	2	2	2	5
DT	DT2212332	DT12212332	DT122123321	DT122123322	DT122123323	1	38	0	1	2	2		3	2	2	2	1	2	2	2	2	2	2	2	2	2	2	1	2	2	2	2	2	2	2	2	2	8	2018	71	2019-06-06	2	2	2	10
DT	DT222	DT1222	DT12221	DT12222	DT12223	1	44	0	1	2	2		2	2	2	2	1	2	2	2	2	2	2	2	2	2	2	1	2	2	2	2	2	2	2	2	2	99	2012	41	2019-06-03	2	1	2	7
DT	DT2221	DT12221	DT122211	DT122212	DT122213	1	33	0	1	2	2		2	3	2	2	1	2	2	2	2	2	2	2	2	2	2	1	2	2	2	2	2	2	2	2	2	8	2015	48	2019-06-04	2	1	1	15
DT	DT22212	DT122212	DT1222121	DT1222122	DT1222123	1	39	0	1	2	2		2	2	2	2	1	2	2	2	2	2	2	2	2	2	2	1	2	2	2	2	2	2	2	2	2	99	2011	77	2019-06-06	2	1	1	60
DT	DT222121	DT1222121	DT12221211	DT12221212	DT12221213	1	29	0	1	2	2		1	2	2	2	1	2	2	2	2	2	2	2	2	2	2	1	2	2	2	2	2	2	2	2	2	99	2000	90	2019-06-07	2	1	1	30
DT	DT222123	DT1222123	DT12221231	DT12221232	DT12221233	1	39	0	1	2	2		3	3	2	2	2	2	2	2	2	2	2	2	2	1	2	1	2	2	2	2	2	2	2	2	2	99	2004	78	2019-06-06	2	1	1	30
DT	DT2221231	DT12221231	DT122212311	DT122212312	DT122212313	1	38	0	1	2	2		1	4	2	2	1	2	2	2	2	2	2	2	2	2	2	2	2	2	2	2	2	2	2	2	2	2	2005	91	2019-06-07	2	1	1	30
DT	DT22213	DT122213	DT1222131	DT1222132	DT1222133	1	40	0	1	2	2		1	2	2	2	1	1	1	2	2	2	2	2	2	1	2	1	1	1	2	2	2	2	2	2	1	6	2015	47	2019-06-04	2	2	2	4
DT	DT222133	DT1222133	DT12221331	DT12221332	DT12221333	1	37	0	1	2	2		2	3	2	2	1	1	2	2	2	2	2	2	2	2	2	1	1	2	2	2	2	2	2	2	2	5	2015	99	2019-06-07	2	1	1	15
DT	DT2222	DT12222	DT122221	DT122222	DT122223	1	27	0	1	2	2		2	2	2	2	1	2	2	2	2	2	2	2	2	2	2	1	2	2	2	2	2	2	2	2	2	99	2013	53	2019-06-04	2	1	1	10
DT	DT22223	DT122223	DT1222231	DT1222232	DT1222233	1	50	0	1	2	2		2	3	2	2	1	2	2	2	2	2	2	2	2	2	2	1	2	2	2	2	2	2	2	2	2	6	2000	87	2019-06-06	2	1	1	30
DT	DT222233	DT1222233	DT12222331	DT12222332	DT12222333	1	60	0	1	2	2		2	3	2	2	1	2	2	2	2	2	2	2	2	2	2	1	2	2	2	2	2	2	2	2	2	11	1985	98	2019-06-07	2	1	1	20
DT	DT2223	DT12223				1	40	0	1	2	2		2	4	2	2	1	2	2	2	2	2	2	2	2	2	2	1	2	2	2	2	2	2	2	2	2	6	2012	131	2019-06-14	2	1	1	7
DT	DT223	DT1223	DT12231	DT12232	DT12233	1	33	0	1	2	2		2	4	2	2	1	2	2	2	2	2	2	2	2	2	2	1	2	2	2	2	2	2	2	2	2	2	2012	42	2019-06-03	2	1	1	4
DT	DT2231	DT12231	DT122311	DT122312	DT122313	1	27	0	1	2	2		1	3	2	2	1	2	2	2	2	2	2	2	2	2	2	1	2	2	2	2	2	2	2	2	2	10	2011	49	2019-06-04	2	1	1	40
DT	DT2232	DT12232				1	28	0	1	2	2		1	3	2	2	1	2	2	2	2	2	2	2	2	2	2	1	2	2	2	2	2	2	2	2	2	5	2007	129	2019-06-14	2	1	1	10
DT	DT2233	DT12233	DT122331	DT122332	DT122333	1	43	0	1	2	2		4	2	2	2	1	2	2	2	2	2	2	2	2	2	2	1	2	2	2	2	2	2	2	2	2	6	2012	46	2019-06-03	2	1	1	20
DT	DT23	DT123	DT1231	DT1232	DT1233	1	36	2	1	2	2		1	4	2	2	1	2	2	1	2	2	2	2	2	2	2	1	2	2	1	2	2	2	2	2	2	12	2003	4	2019-05-27	2	1	1	5
DT	DT231	DT1231	DT12311	DT12312	DT12313	1	23	0	1	2	2		1	2	2	2	1	2	2	2	2	2	2	2	2	2	2	1	2	2	2	2	2	2	2	2	2	7	2013	25	2019-05-30	2	1	1	10
DT	DT2312	DT12312	DT123121	DT123122	DT123123	1	50	0	1	2	2		2	3	2	2	1	2	2	2	2	2	2	2	2	2	2	2	2	2	2	2	2	2	2	2	2	1	2010	100	2019-06-07	2	1	1	50
DT	DT2313	DT12313	DT123131	DT123132	DT123133	1	52	0	1	2	2		2	3	2	2	1	2	2	2	2	2	2	2	2	2	2	1	2	2	2	2	2	2	2	2	2	9	2003	101	2019-06-07	2	1	1	50
DT	DT233	DT1233	DT12331	DT12332	DT12333	1	32	0	1	2	2		1	3	2	2	1	2	2	2	2	2	2	2	2	2	2	1	2	2	2	2	2	2	2	2	2	6	2014	27	2019-05-30	2	1	1	6
DT	DT3	DT13	DT131	DT132	DT133	1	44	8	1	2	2		1	4	2	2	1	2	2	2	2	1	2	1	2	2	2	1	2	2	2	2	1	2	1	2	2	9	2009	9	2019-05-28	3	2	2	10
DT	DT31	DT131	DT1311	DT1312	DT1313	1	28	0	1	2	2		1	3	2	2	1	2	2	2	2	2	2	2	2	2	2	1	2	2	2	2	2	2	2	2	2	6	2007	84	2019-06-06	3	1	1	49
DT	DT32	DT132	DT1321	DT1322	DT1323	1	43	0	1	2	2		2	3	2	2	1	2	2	2	2	2	2	2	2	2	2	1	2	2	2	2	2	2	2	2	2	99	2001	88	2019-06-06	3	1	1	10
DT	DT322	DT1322				1	35	6	1	2	2		3	4	2	2	1	2	2	2	2	2	2	2	2	2	2	1	2	2	2	2	2	2	2	2	2	11	2005	124	2019-06-13	3	1	1	10
DT	DT323	DT1323				1	30	0	1	2	2		2	4	2	2	1	2	2	2	2	2	2	2	2	2	2	1	2	2	2	2	2	2	2	2	2	2	2018	126	2019-06-13	3	1	1	20
DT	DT33	DT133	DT1331	DT1332	DT1333	1	34	0	1	2	2		2	3	2	2	1	2	2	2	2	2	2	2	2	2	2	1	2	2	2	2	2	2	2	2	2	5	2010	89	2019-06-06	3	1	1	40
DT	DT331	DT1331	DT13311	DT13312	DT13313	1	39	0	1	2	2		3	2	2	2	1	2	2	2	2	2	2	2	2	2	2	1	2	2	2	2	2	2	2	2	2	99	2012	103	2019-06-07	3	2	2	5
DT	DT332	DT1332	DT13321	DT13322	DT13323	1	32	0	1	2	2		3	3	2	2	1	2	2	2	2	2	2	2	2	2	2	1	2	2	2	2	2	2	2	2	2	4	2013	73	2019-06-06	3	1	1	20
DT	DT333	DT1333	DT13331	DT13332	DT13333	1	34	0	1	2	2		1	3	2	2	1	2	2	2	2	2	2	2	2	2	2	1	2	2	2	2	2	2	2	2	2	7	2013	107	2019-06-07	3	1	1	10
DT	DT4	DT14	DT141	DT142	DT143	1	35	5	1	2	2		2	4	2	1	1	2	2	2	2	2	2	2	2	2	1	1	2	2	2	2	2	2	2	2	2	9	2008	10	2019-05-28	4	1	1	10
DT	DT41	DT141	DT1411	DT1412	DT1413	1	33	0	1	2	2		2	3	2	2	1	2	2	2	2	2	2	2	2	2	2	1	2	2	2	2	2	2	2	2	2	8	2009	20	2019-05-29	4	1	1	10
DT	DT411	DT1411	DT14111	DT14112	DT14113	1	32	0	1	2	2		2	3	2	2	1	2	2	2	2	2	2	2	2	2	2	1	2	2	2	2	2	2	2	2	2	5	2011	92	2019-06-07	4	1	1	10
DT	DT413	DT1413	DT14131	DT14132	DT141333	1	42	0	1	2	2		2	4	2	2	1	2	2	2	2	2	2	2	2	2	2	2	2	2	2	2	2	2	2	2	2	12	2012	97	2019-06-07	4	1	2	20
DT	DT42	DT142	DT1421	DT1422	DT1423	1	36	4	1	2	2		1	2	2	1	1	2	1	2	2	2	2	2	1	2	1	1	2	1	2	2	2	2	2	1	2	3	2003	11	2019-05-28	4	1	1	50
DT	DT421	DT1421	DT14211	DT14212	DT14213	1	40	0	1	2	2		2	2	2	2	1	2	2	2	2	2	2	2	2	2	2	1	2	2	2	2	2	2	2	2	2	10	2001	21	2019-05-29	4	1	1	7
DT	DT4211	DT14211	DT142111	DT142112	DT142113	1	23	0	1	2	2		2	3	2	2	1	2	2	2	2	2	2	2	2	2	2	1	2	2	2	2	2	2	2	2	2	8	2017	38	2019-06-03	4	1	2	10
DT	DT42113	DT142113	DT1421131	DT1421132332	DT1421133	1	0	0	0	0	0	0																												62	2019-06-05	4	0	1	20
DT	DT421131	DT1421131	DT14211311	DT14211312	DT14211313	1	0	0	0	0	0	0																												75	2019-06-06	4	0	1	10
DT	DT4211313	DT14211313	DT142113131	DT142113132	DT142113133	1	0	0	0	0	0	0																												76	2019-06-06	4	0	1	20
DT	DT42113131	DT142113131	DT1421131311	DT1421131312	DT1421131313	1	0	0	0	0	0	0																												93	2019-06-07	4	0	1	7
DT	DT42113132	DT142113132	DT1421131321	DT1421131322	DT1421131323	1	0	0	0	0	0	0																												108	2019-06-07	4	0	1	30
DT	DT42113233	DT142113233	DT1421132331	DT1421132332	DT1421132333	1	39	0	1	2	2		2	4	2	2	1	2	2	2	2	2	2	2	2	2	2	1	2	2	2	2	2	2	2	2	2	6	2007	109	2019-06-07	4	1	1	10
DT	DT421133	DT1421133	DT14211331	DT14211332	DT14211333	1	38	0	1	2	2		2	3	2	2	1	2	2	2	2	2	2	2	2	2	2	1	2	2	2	2	2	2	2	2	2	99	2014	66	2019-06-05	4	1	1	40
DT	DT4211331	DT14211331	DT142113311	DT142113312	DT142113313	1	41	0	1	2	2		2	3	2	2	1	2	2	2	2	2	2	2	2	2	2	1	2	2	2	2	2	2	2	2	2	1	2014	72	2019-06-06	4	1	1	10
DT	DT4212	DT14212	DT142121	DT142122	DT142123	1	25	0	1	2	2		1	3	1	2	1	2	2	2	2	2	2	2	2	2	2	1	2	2	2	2	2	2	2	2	2	6	2018	36	2019-05-31	4	1	1	5
DT	DT4213	DT14213	DT142131	DT142132	DT142133	1	51	0	1	2	2		2	3	2	2	1	2	2	2	2	2	2	2	2	2	2	1	2	2	2	2	2	2	2	2	2	5	2012	39	2019-06-03	4	1	1	14
DT	DT422	DT1422	DT14221	DT14222	DT14223	1	42	0	1	2	2		1	3	2	2	1	2	2	2	2	2	2	2	2	2	2	1	2	2	2	2	2	2	2	2	2	6	2001	22	2019-05-29	4	1	1	5
DT	DT4221	DT14221	DT142211	DT142212	DT142213	1	30	0	1	2	2		2	3	2	2	1	2	2	1	2	2	2	2	2	2	2	1	2	2	1	2	2	2	2	2	2	10	2012	45	2019-06-03	4	1	1	3
DT	DT4222	DT14222	DT142221	DT142222	DT142223	1	47	0	1	2	2		1	2	2	2	1	2	2	2	2	2	2	2	2	2	2	1	2	2	2	2	2	2	2	2	2	10	2003	31	2019-05-30	4	1	1	5
DT	DT4223	DT14223	DT142231	DT142232	DT142233	1	44	0	1	2	2		1	2	2	2	1	2	2	2	2	2	2	2	2	2	2	1	2	2	2	2	2	2	2	2	2	8	2000	32	2019-05-30	4	1	1	10
DT	DT423	DT1423	DT14231	DT14232	DT14233	1	42	0	1	2	2		2	4	2	2	1	2	2	2	2	2	2	2	2	2	2	1	2	2	2	2	2	2	2	2	2	4	2000	23	2019-05-29	4	1	1	10
DT	DT4231	DT14231	DT142311	DT142312	DT142313	1	43	0	1	2	2		1	3	2	2	1	2	2	2	2	2	2	2	2	2	2	1	2	2	2	2	2	2	2	2	2	12	2006	44	2019-06-03	4	1	1	3
DT	DT42313	DT142313	DT1423131	DT1423132	DT1423133	1	60	0	1	2	2		3	3	2	2	1	2	2	2	2	2	2	2	2	2	2	1	2	2	2	2	2	2	2	2	2	2	1990	104	2019-06-07	4	1	1	3
DT	DT4233	DT14233	DT142331	DT142332	DT142333	1	34	0	1	2	2		2	4	2	2	1	2	2	2	2	2	2	2	2	2	2	2	2	2	2	2	2	2	2	2	2	4	2004	95	2019-06-07	4	1	1	60
DT	DT43	DT143	DT1431	DT1432	DT1433	1	43	0	1	2	2		2	2	2	2	1	2	2	2	2	2	2	2	2	2	2	1	2	2	2	2	2	2	2	2	2	11	2008	24	2019-05-29	4	1	2	6
DT	DT431	DT1431	DT14311	DT14312	DT14313	1	50	0	1	2	2		2	3	2	2	1	2	2	2	2	2	2	2	2	2	2	1	2	2	2	2	2	2	2	2	2	6	2001	102	2019-06-07	4	2	2	5
DT	DT4311	DT14311				1	37	0	1	2	2		2	3	2	2	1	2	2	2	2	2	2	2	2	2	2	1	2	2	2	2	2	2	2	2	2	7	2001	120	2019-06-13	4	1	1	20
DT	DT4312	DT14312				1	44	0	1	2	2		2	3	2	2	1	2	2	2	2	2	2	2	2	2	2	1	2	2	2	2	2	2	2	2	2	1	2006	123	2019-06-13	4	1	1	70
DT	DT4313	DT14313				1	56	0	1	2	2		2	3	2	2	1	2	2	2	2	2	2	2	2	2	2	1	2	2	2	2	2	2	2	2	2	10	2000	118	2019-06-13	4	1	1	5
DT	DT5	DT15	DT151	DT152	DT153	1	34	4	1	2	2		2	4	2	2	1	2	2	2	2	2	2	2	2	2	2	1	2	2	2	2	2	2	2	2	2	10	2015	12	2019-05-28	5	2	2	20
DT	DT51	DT151	DT1511	DT1512	DT1513	1	50	0	1	2	2		2	3	2	2	1	2	2	2	2	2	2	2	2	2	2	1	2	2	2	2	2	2	2	2	2	2	2017	105	2019-06-07	5	1	1	3
DT	DT511	DT1511				1	39	0	1	2	2		2	3	2	2	1	2	2	2	2	2	2	2	2	2	2	1	2	2	2	2	2	2	2	2	2	2	2009	135	2019-06-14	5	1	2	20
DT	DT512	DT1512				1	37	0	1	2	2		3	3	2	2	1	2	2	2	2	2	2	2	2	1	2	1	2	2	2	2	2	2	2	2	1	99	2009	134	2019-06-14	5	2	2	5
DT	DT513	DT1513				1	32	0	1	2	2		2	2	2	2	1	2	2	2	2	2	2	2	2	2	2	1	2	2	2	2	2	2	2	2	2	5	2018	133	2019-06-14	5	2	2	10
DT	DT52	DT152	DT1521	DT1522	DT1523	1	40	0	1	2	2		2	3	2	2	1	2	2	2	2	2	2	2	2	2	2	1	2	2	2	2	2	2	2	2	2	12	2010	83	2019-06-06	5	1	1	70
DT	DT521	DT1521				1	25	0	1	2	2		1	3	2	2	1	2	2	2	2	2	2	2	2	2	2	1	2	2	2	2	2	2	2	2	2	5	2017	132	2019-06-14	5	2	2	6
DT	DT522	DT1522				1	54	0	1	2	2		2	3	2	2	1	2	2	2	2	2	2	2	2	2	2	1	2	2	2	2	2	2	2	2	2	4	2003	130	2019-06-14	5	1	1	7
DT	DT523	DT1523				1	35	0	1	2	2		1	3	2	2	1	2	2	2	2	2	2	2	2	2	2	1	2	2	2	2	2	2	2	2	2	11	2017	128	2019-06-14	5	1	2	5
DT	DT53	DT153	DT1531	DT1532	DT1533	1	38	0	1	2	2		2	3	2	2	1	2	2	2	2	2	2	2	2	2	2	1	2	2	2	2	2	2	2	2	2	6	2012	26	2019-05-30	5	1	1	40
DT	DT531	DT1531				1	48	0	1	2	2		2	3	2	2	1	2	2	2	2	2	2	2	2	2	2	1	2	2	2	2	2	2	2	2	2	8	2007	119	2019-06-13	5	1	1	15
DT	DT532	DT1532				1	30	0	1	2	2		2	3	2	2	1	2	2	2	2	2	2	2	2	2	2	1	2	2	2	2	2	2	2	2	2	2	2013	127	2019-06-14	5	2	2	5
DT	DT533	DT1533				1	62	0	1	2	2		2	3	2	2	1	2	2	2	2	2	2	2	2	2	2	1	2	2	2	2	2	2	2	2	2	1	2010	136	2019-06-14	5	2	2	5
DT	DT6	DT16	DT161	DT162	DT163	1	33	7	1	2	2		1	3	2	2	1	2	2	1	2	2	2	2	2	1	2	2	2	2	2	2	2	2	2	2	2	6	2002	69	2019-06-05	6	1	1	20
DT	DT61	DT161				1	37	0	1	2	2		2	2	2	2	1	2	2	2	2	2	2	2	2	2	2	1	2	2	2	2	2	2	2	2	2	10	2000	121	2019-06-13	6	2	2	10
DT	DT62	DT162	DT1621	DT1622	DT1623	1	37	0	1	2	2		2	3	2	2	1	2	2	2	2	2	2	2	2	2	2	1	2	2	2	2	2	2	2	2	2	5	2004	106	2019-06-07	6	1	1	5
DT	DT63	DT163	DT1631	DT1632	DT1633	1	53	0	1	2	2		3	4	2	2	1	2	2	2	2	2	2	2	2	2	2	1	2	2	2	2	2	2	2	2	2	8	1995	113	2019-06-12	6	1	1	10
PB	PB1	PB11	PB111	PB112	PB113	1	37	0	1	2	2	0	1	2	2	2	1	2	2	2	2	2	2	2	2	2	2	1	2	2	2	2	2	2	2	2	2	99	2009	1	2019-05-23	1	1	1	3
PB	PB11	PB111	PB1111	PB1112	PB1113	1	54	0	1	2	2	0	2	2	2	2	1	2	2	2	2	2	2	2	2	2	2	1	2	2	2	2	2	2	2	2	2	99	1991	10	2019-05-24	1	1	1	3
PB	PB111	PB1111	PB11111	PB11112	PB11113	1	43	0	1	2	2	0	2	3	1	2	1	2	2	2	2	2	2	2	2	2	2	1	2	2	2	2	2	2	2	2	2	99	2000	18	2019-05-27	1	2	2	10
PB	PB1111	PB11111	PB111111	PB111112	PB111113	1	44	0	1	2	2	0	1	2	2	2	1	2	2	2	2	2	2	2	2	2	2	1	2	2	2	2	2	2	2	2	2	99	2000	20	2019-05-29	1	2	2	4
PB	PB1112	PB11112	PB111121	PB111122	PB111123	1	42	6	1	2	2	0	2	4	2	2	1	2	2	2	2	2	2	2	2	2	2	1	2	2	2	2	2	2	2	2	2	3	2010	32	2019-05-30	1	2	2	50
PB	PB11121	PB111121	PB1111211	PB1111212	PB1111213	1	22	0	1	2	2	0	2	3	2	2	1	2	2	2	2	2	2	2	2	2	2	1	2	2	2	2	2	2	2	2	2	99	2016	75	2019-06-07	1	1	1	10
PB	PB111211	PB1111211	PB11112111	PB11112112	PB11112113	1	35	0	1	2	2	0	1	3	2	2	1	2	2	2	2	2	2	2	2	2	2	1	2	2	2	2	2	2	2	2	2	7	2013	76	2019-06-10	1	2	2	30
PB	PB111212	PB1111212	PB11112121	PB111121222	PB111121223	1	27	0	1	2	2	0	1	2	2	1	1	1	2	2	2	2	2	2	2	2	1	1	1	2	2	2	2	2	2	2	2	99	2009	81	2019-06-13	1	2	2	15
PB	PB111213	PB1111213	PB11112131	PB11112132	PB11112133	1	40	0	1	2	2	0	3	3	2	2	1	2	2	2	2	2	2	2	2	2	2	1	2	2	2	2	2	2	2	2	2	99	2000	77	2019-06-10	1	1	2	20
PB	PB11122	PB111122	PB1111221	PB1111222	PB1111223	1	35	0	1	2	2	0	2	3	2	2	1	2	2	2	2	2	2	2	2	2	2	1	2	2	2	2	2	2	2	2	2	99	2010	67	2019-06-05	1	1	2	20
PB	PB111221	PB1111221	PB11112211	PB11112212	PB11112213	1	44	0	1	2	2	0	2	3	2	2	1	2	2	2	2	2	2	2	2	2	2	1	2	2	2	2	2	2	2	2	2	99	2011	72	2019-06-07	1	1	1	20
PB	PB111222	PB1111222	PB11112221	PB11112222	PB11112223	1	47	0	1	2	2	0	2	2	2	2	1	2	2	2	2	2	2	2	2	2	2	1	2	2	2	2	2	2	2	2	2	99	2014	73	2019-06-07	1	2	2	10
PB	PB1112221	PB11112221	PB111122211	PB111122212	PB111122213	1	39	0	1	2	2	0	2	3	2	2	1	2	2	2	2	2	2	2	2	2	2	1	2	2	2	2	2	2	2	2	2	99	2011	80	2019-06-10	1	1	1	18
PB	PB1112222	PB11112222	PB111122221	PB111122222	PB111122223	1	35	0	1	2	2	0	2	2	2	2	1	2	2	2	2	2	2	2	2	2	2	1	2	2	2	2	2	2	2	2	2	99	2008	79	2019-06-10	1	1	1	10
PB	PB1112223	PB11112223	PB111122231	PB111122232	PB111122233	1	27	0	1	2	2	0	1	4	2	2	1	2	2	2	2	2	2	2	2	2	2	1	2	2	2	2	2	2	2	2	2	99	2015	78	2019-06-10	1	2	2	30
PB	PB111223	PB1111223	PB11112231	PB11112232	PB11112233	1	25	0	1	2	2	0	1	4	2	2	1	2	2	2	2	2	2	2	2	2	2	1	2	2	2	2	2	2	2	2	2	99	2015	74	2019-06-07	1	2	2	10
PB	PB1113	PB11113	PB111131	PB111132	PB111133	1	45	0	1	2	2	0	1	2	2	2	1	2	2	2	2	2	2	2	2	2	2	1	2	2	2	2	2	2	2	2	2	99	2002	22	2019-05-29	1	1	1	10
PB	PB112	PB1112	PB11121	PB11122	PB11123	1	37	2	1	2	2	0	2	4	2	2	1	2	2	2	2	2	2	2	2	2	2	1	2	2	2	2	2	2	2	2	2	6	2003	14	2019-05-27	1	2	2	3
PB	PB1121	PB11121	PB111211	PB111212	PB111213	1	38	6	1	2	2	0	1	4	2	2	1	2	2	2	2	2	2	2	2	2	2	1	2	2	2	2	2	2	2	2	2	99	2001	28	2019-05-30	1	1	1	10
PB	PB11211	PB111211	PB1112111	PB1112112	PB1112113	1	24	6	1	2	2	0	1	4	2	2	1	2	2	2	2	2	2	2	2	2	2	1	2	2	2	2	2	2	2	2	2	99	2010	46	2019-06-04	1	2	2	20
PB	PB11212	PB111212	PB1112121	PB1112122	PB1112123	1	57	6	1	2	2	0	2	3	2	2	1	2	2	2	2	2	2	2	2	2	2	1	2	2	2	2	2	2	2	2	2	99	1992	56	2019-06-04	1	1	1	10
PB	PB11213	PB111213	PB1112131	PB1112132	PB1112133	2	53	6	1	2	2	0	4	3	2	2	1	2	2	2	2	2	2	2	2	2	2	1	2	2	2	2	2	2	2	2	2	99	2005	57	2019-06-04	1	1	1	10
PB	PB1122	PB11122	PB111221	PB111222	PB111223	1	30	0	1	2	2	0	2	4	2	2	1	2	2	2	2	2	2	2	2	2	2	1	2	2	2	2	2	2	2	2	2	6	2011	27	2019-05-30	1	1	1	17
PB	PB1123	PB11123	PB111231	PB111232	PB111233	1	35	6	1	2	2	0	1	3	2	2	1	2	1	2	2	2	2	2	2	2	2	1	2	1	2	2	2	2	2	2	2	99	2008	31	2019-05-30	1	1	1	25
PB	PB113	PB1113	PB11131	PB11132	PB11133	1	45	0	1	2	2	0	4	4	1	2	1	2	2	2	2	2	2	2	2	2	2	1	2	2	2	2	2	2	2	2	2	99	2000	17	2019-05-27	1	2	2	6
PB	PB12	PB112	PB1121	PB1122	PB1123	1	45	0	1	2	2	0	4	3	2	2	1	2	2	2	2	2	2	2	2	2	2	1	2	2	2	2	2	2	2	2	2	99	1988	13	2019-05-24	1	1	1	3
PB	PB121	PB1121	PB11211	PB11212	PB11213	1	39	0	1	2	2	0	4	3	2	2	1	2	2	2	2	2	2	2	2	2	2	1	2	2	2	2	2	2	2	2	2	0	2010	7	2019-05-24	1	2	2	3
PB	PB122	PB1122	PB11221	PB11222	PB11223	1	36	5	1	2	2	0	2	2	2	2	1	2	2	2	2	2	2	2	2	2	2	2	2	2	2	2	2	2	2	2	2	1	2012	12	2019-05-24	1	1	1	15
PB	PB123	PB1123	PB11231	PB11232	PB11233	1	41	0	1	2	2	0	4	4	2	2	1	2	2	2	2	2	2	2	2	2	2	1	2	2	2	2	2	2	2	2	2	99	1990	8	2019-05-24	1	2	2	5
PB	PB13	PB113	PB1131	PB1132	PB1133	1	49	0	1	2	2	0	2	2	2	1	1	2	2	2	2	2	2	2	2	2	2	1	2	2	2	2	2	2	2	2	2	99	2001	11	2019-05-24	1	1	1	20
PB	PB132	PB1132	PB11321	PB11322	PB11323	1	55	6	1	2	2	0	2	3	2	2	1	2	2	2	2	2	2	2	2	2	2	1	2	2	2	2	2	2	2	2	2	99	2008	54	2019-06-04	1	1	1	4
PB	PB1323	PB11323	PB113231	PB113232	PB113233	1	50	6	1	2	2	0	2	4	2	2	1	2	2	2	2	2	2	2	2	2	2	1	2	2	2	2	2	2	2	2	2	99	2003	45	2019-06-03	1	1	1	10
PB	PB133	PB1133	PB11331	PB11332	PB11333	1	46	1	1	2	2	0	2	4	2	2	1	2	2	2	2	2	2	2	2	2	2	1	2	2	2	2	2	2	2	2	2	99	1995	50	2019-06-04	1	1	1	60
PB	PB1331	PB11331	PB113311	PB113312	PB113313	1	32	6	1	2	2	0	3	4	2	2	1	2	2	2	2	2	2	2	2	2	2	1	2	2	2	2	2	2	2	2	2	99	2007	52	2019-06-04	1	1	1	10
PB	PB13311	PB113311	PB1133111	PB1133112	PB1133113	1	45	6	1	2	2	0	2	4	2	2	1	2	2	2	2	2	2	2	2	2	2	1	2	2	2	2	2	2	2	2	2	99	2015	51	2019-06-04	1	2	2	10
PB	PB13312	PB113312	PB1133121	PB1133122	PB1133123	1	43	6	1	2	2	0	2	4	2	2	1	2	2	2	2	2	2	2	2	2	2	1	2	2	2	2	2	2	2	2	2	99	2006	55	2019-06-04	1	1	1	5
PB	PB13313	PB113313	PB1133131	PB1133132	PB1133133	1	15	7	1	2	2	0	2	3	2	2	1	2	2	1	2	2	2	2	2	2	2	1	2	2	1	2	2	2	2	2	2	99	1990	48	2019-06-04	1	1	2	5
PB	PB1332	PB11332	PB113321	PB113322	PB113323	1	36	6	1	2	2	0	2	3	2	2	1	2	2	2	2	2	2	2	2	2	2	1	2	2	2	2	2	2	2	2	2	6	2003	53	2019-06-04	1	2	2	3
PB	PB1333	PB11333	PB113331	PB113332	PB113333	1	39	6	1	2	2	0	3	4	2	2	1	2	2	2	2	2	2	2	2	2	2	1	2	2	2	2	2	2	2	2	2	99	2003	49	2019-06-04	1	1	1	10
PB	PB2	PB12	PB121	PB122	PB123	1	42	0	1	2	2	0	1	2	2	1	1	2	2	1	2	2	2	2	2	2	1	2	2	2	2	2	2	2	2	2	2	99	1992	2	2019-05-23	2	1	1	7
PB	PB21	PB121	PB1211	PB1212	PB1213	1	47	0	1	2	2	0	1	2	2	2	1	2	2	2	2	2	2	2	2	2	2	1	2	2	2	2	2	2	2	2	2	99	2014	5	2019-05-24	2	2	2	2
PB	PB211	PB1211	PB12111	PB12112	PB12113	1	40	0	1	2	2	0	4	4	2	1	2	2	2	2	2	2	2	2	2	2	2	2	2	2	2	2	2	2	2	2	2	9	2002	19	2019-05-27	2	1	1	6
PB	PB212	PB1212	PB12121	PB12122	PB12123	1	45	0	1	2	2	0	1	3	2	2	1	2	2	2	2	2	2	2	2	2	2	1	2	2	2	2	2	2	2	2	2	2	2012	15	2019-05-27	2	1	1	10
PB	PB2122	PB12122	PB121221	PB121222	PB121223	1	38	0	1	2	2	0	2	2	2	2	1	2	2	2	2	2	2	2	2	2	2	1	2	2	2	2	2	2	2	2	2	4	2002	21	2019-05-29	2	1	1	20
PB	PB21221	PB121221	PB1212211	PB1212212	PB1212213	1	36	6	1	2	2	0	2	3	2	2	1	2	2	2	2	2	2	2	2	2	2	1	2	2	2	2	2	2	2	2	2	99	2006	24	2019-05-30	2	1	1	5
PB	PB212213	PB1212213	PB12122131	PB12122132	PB12122133	1	50	6	1	2	2	0	2	3	2	2	1	2	2	2	2	2	2	2	2	2	2	1	2	2	2	2	2	2	2	2	2	5	2015	33	2019-05-31	2	1	1	3
PB	PB21222	PB121222	PB1212221	PB1212222	PB1212223	1	39	6	1	2	2	0	2	3	2	2	1	2	2	2	2	2	2	2	2	2	2	1	2	2	2	2	2	2	2	2	2	5	2002	23	2019-05-30	2	1	1	5
PB	PB21223	PB121223	PB1212231	PB1212232	PB1212233	1	47	6	1	2	2	0	2	4	2	2	1	2	2	2	2	2	2	2	2	2	2	1	2	2	2	2	2	2	2	2	2	99	2003	43	2019-06-03	2	1	1	30
PB	PB22	PB122	PB1221	PB1222	PB1223	1	40	0	1	2	2	0	2	2	2	2	1	2	2	2	2	2	2	2	2	2	2	1	2	2	2	2	2	2	2	2	2	99	1995	9	2019-05-24	2	2	2	4
PB	PB23	PB123	PB1231	PB1232	PB1233	1	39	0	1	2	2	0	2	3	2	2	1	2	2	2	2	2	2	2	2	2	2	1	2	2	2	2	2	2	2	2	2	99	2007	6	2019-05-24	2	1	1	4
PB	PB3	PB13	PB131	PB132	PB133	1	61	0	1	2	2	0	2	3	2	2	1	2	2	2	2	2	2	2	2	2	2	1	2	2	2	2	2	2	2	2	2	99	2005	3	2019-05-23	3	1	1	5
PB	PB31	PB131	PB1311	PB1312	PB1313	1	28	6	1	2	2	0	2	3	2	2	1	2	2	2	2	2	2	2	2	2	2	1	2	2	2	2	2	2	2	2	2	99	2014	42	2019-06-03	3	1	2	8
PB	PB32	PB132	PB1321	PB1322	PB1323	1	43	0	1	2	2	0	2	4	2	2	1	2	2	2	2	2	2	2	2	2	2	1	2	2	2	2	2	2	2	2	2	1	2005	64	2019-06-05	3	2	2	3
PB	PB321	PB1321	PB13211	PB13212	PB13213	1	41	0	1	2	2	0	2	3	2	2	1	2	2	2	2	2	2	2	2	2	2	1	2	2	2	2	2	2	2	2	2	99	2005	85	2019-06-14	3	2	2	5
PB	PB3211	PB13211	PB132111	PB132112	PB132113	1	56	0	1	2	2	0	2	1	2	2	1	2	2	2	2	2	2	2	2	2	2	1	2	2	2	2	2	2	2	2	2	99	2004	110	2019-06-19	3	1	1	5
PB	PB3212	PB13212	PB132121	PB132122	PB132123	1	32	0	1	2	2	0	1	4	2	2	1	2	2	2	2	2	2	2	2	2	2	1	2	2	2	2	2	2	2	2	2	99	2014	102	2019-06-19	3	1	1	15
PB	PB3213	PB13213	PB132131	PB132132	PB132133	1	44	0	1	2	2	0	2	4	2	2	1	2	2	2	2	2	2	2	2	2	2	1	2	2	2	2	2	2	2	2	2	99	2004	108	2019-06-19	3	2	2	5
PB	PB32131	PB132131	PB1321311	PB1321312	PB1321313	1	49	0	1	2	2	0	2	4	2	2	1	2	2	2	2	2	2	2	2	2	2	1	2	2	2	2	2	2	2	2	2	99	1991	115	2019-06-20	3	1	1	10
PB	PB32133	PB132133	PB1321331	PB1321332	PB1321333	1	52	0	1	2	2	0	2	3	2	2	1	2	2	2	2	2	2	2	2	2	2	1	2	2	2	2	2	2	2	2	2	99	2006	111	2019-06-20	3	2	2	8
PB	PB322	PB1322	PB13221	PB13222	PB13223	1	38	0	1	2	2	0	4	3	2	2	1	2	2	2	2	2	2	2	2	2	2	1	2	2	2	2	2	2	2	2	2	99	2009	86	2019-06-14	3	1	1	15
PB	PB3221	PB13221	PB132211	PB132212	PB132213	1	43	0	1	2	2	0	1	3	2	2	1	2	2	2	2	2	2	2	2	2	2	1	2	2	2	2	2	2	2	2	2	99	1991	101	2019-06-19	3	1	1	25
PB	PB32211	PB132211	PB1322111	PB1322112	PB1322113	1	43	0	1	2	2	0	2	3	2	2	1	2	2	2	2	2	2	2	2	2	2	1	2	2	2	2	2	2	2	2	2	10	2002	114	2019-06-20	3	2	2	15
PB	PB32212	PB132212	PB1322121	PB1322122	PB1322123	1	45	0	1	2	2	0	2	2	2	2	1	2	2	2	2	2	2	2	2	2	2	1	2	2	2	2	2	2	2	2	2	99	2000	112	2019-06-20	3	2	2	10
PB	PB3222	PB13222	PB132221	PB132222	PB132223	1	0	0	0	0	0	0																												14	2019-07-11	3	0			2
PB	PB3223	PB13223	PB132231	PB132232	PB132233	1	35	0	1	2	2	0	2	2	2	2	1	2	2	2	2	2	2	2	2	2	2	1	2	2	2	2	2	2	2	2	2	99	2012	104	2019-06-19	3	1	1	10
PB	PB323	PB1323	PB13231	PB13232	PB13233	1	38	0	1	2	2	0	2	3	2	2	1	2	2	2	2	2	2	2	2	2	2	1	2	2	2	2	2	2	2	2	2	99	2011	87	2019-06-14	3	1	1	5
PB	PB33	PB133	PB1331	PB1332	PB1333	1	29	3	1	2	2	0	1	2	2	2	1	2	2	2	2	2	2	2	2	2	2	1	2	2	2	2	2	2	2	2	2	2	2007	16	2019-05-27	3	2	2	4
PB	PB331	PB1331	PB13311	PB13312	PB13313	1	40	0	1	2	2	0	4	4	2	2	1	2	2	2	2	2	2	2	2	2	2	1	2	2	2	2	2	2	2	2	2	99	2014	90	2019-06-14	3	1	1	3
PB	PB3313	PB13313	PB133131	PB133132	PB133133	1	49	0	1	2	2	0	2	2	2	2	1	2	2	2	2	2	2	2	2	2	2	1	2	2	2	2	2	2	2	2	2	99	2005	89	2019-06-14	3	2	2	2
PB	PB332	PB1332	PB13321	PB13322	PB13323	1	0	0	0	0	0	0																												109	2019-06-19	3	0	1	4
PB	PB333	PB1333	PB13331	PB13332	PB13333	1	30	0	1	2	2	0	2	3	2	2	1	2	2	2	2	2	2	2	2	2	2	1	2	2	2	2	2	2	2	2	2	99	2004	103	2019-06-19	3	1	1	10
PB	PB3333	PB13333	PB133331	PB133332	PB133333	1	40	0	1	2	2	0	2	3	2	2	1	2	2	2	2	2	2	2	2	2	2	1	2	2	2	2	2	2	2	2	2	99	2003	113	2019-06-20	3	2	2	8
PB	PB4	PB14	PB141	PB142	PB143	1	30	0	1	2	2	2	1	4	1	2	1	2	2	2	2	2	2	2	2	2	2	1	2	2	2	2	2	2	2	2	2	6	2001	4	2019-05-23	4	1	1	8
PB	PB41	PB141	PB1411	PB1412	PB1413	1	44	6	1	2	2	0	2	3	2	2	1	2	2	2	2	2	2	2	2	2	2	1	2	2	2	2	2	2	2	2	2	99	1996	26	2019-05-30	4	1	1	10
PB	PB42	PB142	PB1421	PB1422	PB1423	1	29	6	1	2	2	0	2	3	2	2	1	2	2	2	2	2	2	2	2	2	2	1	2	2	2	2	2	2	2	2	2	99	2004	25	2019-05-30	4	1	1	20
PB	PB421	PB1421	PB14211	PB14212	PB14213	1	20	6	1	2	2	0	1	4	2	2	1	2	2	2	2	2	2	2	2	2	2	1	2	2	2	2	2	2	2	2	2	6	2011	40	2019-06-03	4	2	2	10
PB	PB422	PB1422	PB14221	PB14222	PB14223	1	27	3	1	2	2	0	2	4	2	2	1	2	2	2	2	2	2	2	2	2	2	1	2	2	2	2	2	2	2	2	2	99	2014	41	2019-06-03	4	2	2	5
PB	PB423	PB1423	PB14231	PB14232	PB14233	1	29	6	1	2	2	0	1	4	2	2	1	2	2	2	2	2	2	2	2	2	2	1	2	2	2	2	2	2	2	2	2	6	2014	44	2019-06-03	4	2	2	3
PB	PB43	PB143	PB1431	PB1432	PB1433	1	34	6	1	2	2	0	2	3	2	2	1	2	2	2	2	2	2	2	2	2	2	1	2	2	2	2	2	2	2	2	2	99	2011	30	2019-05-30	4	1	1	8
PB	PB431	PB1431	PB14311	PB14312	PB14313	1	34	6	1	2	2	0	1	2	2	2	1	2	2	2	2	2	2	2	2	2	2	1	2	2	2	2	2	2	2	2	2	6	2008	39	2019-05-31	4	1	1	3
PB	PB4311	PB14311	PB143111	PB143112	PB143113	1	42	0	1	2	2	0	3	3	2	2	1	2	2	2	2	2	2	2	2	2	2	1	2	2	2	2	2	2	2	2	2	99	2000	60	2019-06-05	4	2	2	3
PB	PB43111	PB143111	PB1431111	PB1431112	PB1431113	1	43	0	1	2	2	0																												97	2019-06-18	4	0	1	3
PB	PB43112	PB143112	PB1431121	PB1431122	PB1431123	1	34	0	1	2	2	0	2	4	2	2	1	2	2	2	2	2	2	2	2	2	2	1	2	2	2	2	2	2	2	2	2	99	2008	91	2019-06-18	4	2	2	10
PB	PB4312	PB14312	PB143121	PB143122	PB143123	1	38	0	1	2	2	0	2	4	2	2	1	2	2	2	2	2	2	2	2	2	2	1	2	2	2	2	2	2	2	2	2	99	2004	66	2019-06-05	4	1	1	10
PB	PB4313	PB14313	PB143131	PB143132	PB143133	1	15	6	1	2	2	0	2	4	2	2	1	2	2	2	2	2	2	2	2	2	2	1	2	2	2	2	2	2	2	2	2	99	2004	47	2019-06-04	4	1	1	30
PB	PB43131	PB143131	PB1431311	PB1431312	PB1431313	1	0	0	0	0	0	0																												58	2019-06-05	4	0	1	40
PB	PB431311	PB1431311	PB14313111	PB14313112	PB14313113	1	55	0	1	2	2	0	4	3	2	2	1	2	2	2	2	2	2	2	2	2	2	1	2	2	2	2	2	2	2	2	2	99	2000	71	2019-06-07	4	1	1	100
PB	PB431312	PB1431312	PB14313121	PB14313122	PB14313123	1	49	0	1	2	2	0	2	2	2	2	1	2	2	2	2	2	2	2	2	2	2	1	2	2	2	2	2	2	2	2	2	99	2011	69	2019-06-06	4	1	1	10
PB	PB4313121	PB14313121	PB143131211	PB143131212	PB143131213	1	50	0	1	2	2	0	3	3	2	2	1	2	2	2	2	2	2	2	2	2	2	1	2	2	2	2	2	2	2	2	2	99	2005	70	2019-06-07	4	1	2	10
PB	PB431313	PB1431313	PB14313131	PB14313132	PB14313133	1	24	0	1	2	2	0	2	4	2	2	1	2	2	2	2	2	2	2	2	2	2	1	2	2	2	2	2	2	2	2	2	1	2007	68	2019-06-06	4	1	1	7
PB	PB43132	PB143132	PB1431321	PB1431322	PB1431323	1	56	0	1	2	2	0	2	3	2	2	1	2	2	2	2	2	2	2	2	2	2	1	2	2	2	2	2	2	2	2	2	99	2009	63	2019-06-05	4	1	1	3
PB	PB431321	PB1431321	PB14313211	PB14313212	PB14313213	1	45	0	1	2	2	0	2	3	2	2	1	2	2	2	2	2	2	2	2	2	2	1	2	2	2	2	2	2	2	2	2	99	2019	61	2019-06-05	2	1	1	20
PB	PB431322	PB1431322	PB14313221	PB14313222	PB14313223	1	59	0	1	2	2	0	3	1	2	2	1	2	2	2	2	2	2	2	2	2	2	1	2	2	2	2	2	2	2	2	2	9	2014	62	2019-06-05	2	1	1	8
PB	PB431323	PB1431323	PB14313231	PB14313232	PB14313233	1	55	6	1	2	2	0	2	3	2	2	1	2	2	2	2	2	2	2	2	2	2	1	2	2	2	2	2	2	2	2	2	99	2004	65	2019-06-05	4	1	1	8
PB	PB43133	PB143133	PB1431331	PB1431332	PB1431333	1	0	0	0	0	0	0																												59	2019-06-05	4	0	1	30
PB	PB432	PB1432	PB14321	PB14322	PB14323	1	35	6	1	2	2	0	3	3	2	2	1	2	2	2	2	2	2	2	2	2	2	1	2	2	2	2	2	2	2	2	2	99	2010	37	2019-05-31	4	1	1	3
PB	PB433	PB1433	PB14331	PB14332	PB14333	1	30	6	1	2	2	0	1	4	2	2	1	1	2	2	2	2	2	2	2	2	2	1	1	2	2	2	2	2	2	2	2	8	2008	38	2019-05-31	4	1	1	200
PB	PB5	PB15	PB151	PB152	PB153	1	34	6	1	2	2	0	1	3	2	2	1	2	2	2	2	2	2	2	2	2	2	1	2	2	2	2	2	2	2	2	2	6	2011	29	2019-05-30	5	2	2	3
PB	PB51	PB151	PB1511	PB1512	PB1513	1	35	6	1	2	2	0	2	2	2	2	1	2	2	2	2	2	2	2	2	2	2	1	2	2	2	2	2	2	2	2	2	99	2007	35	2019-05-31	5	2	2	7
PB	PB511	PB1511	PB15111	PB15112	PB15113	1	32	0	1	2	2	0	2	3	2	2	1	2	2	2	2	2	2	2	2	2	2	1	2	2	2	2	2	2	2	2	2	9	2008	82	2019-06-13	5	2	2	15
PB	PB5111	PB15111	PB151111	PB151112	PB151113	1	48	0	1	2	2	0	2	3	2	1	2	2	2	2	2	2	2	2	2	2	1	2	2	2	2	2	2	2	2	2	2	99	2009	88	2019-06-14	5	1	2	20
PB	PB512	PB1512	PB15121	PB15122	PB15123	1	29	0	1	2	2	0	2	4	2	1	2	1	2	2	2	2	2	2	2	2	1	2	1	2	2	2	2	2	2	2	2	99	2019	83	2019-06-13	5	1	1	10
PB	PB5121	PB15121	PB151211	PB151212	PB151213	1	34	0	1	2	2	0	2	3	2	2	1	2	2	2	2	2	2	2	2	2	2	1	2	2	2	2	2	2	2	2	2	99	2013	106	2019-06-19	5	1	1	20
PB	PB5122	PB15122	PB151221	PB151222	PB151223	1	35	0	1	2	2	0	2	2	2	2	1	2	2	2	2	2	2	2	2	2	2	1	2	2	2	2	2	2	2	2	2	99	2010	105	2019-06-19	5	1	2	20
PB	PB5123	PB15123	PB151231	PB151232	PB151233	1	35	0	1	2	2	0	2	3	2	2	1	2	2	2	2	2	2	2	2	2	2	1	2	2	2	2	2	2	2	2	2	99	2009	116	2019-06-21	5	2	2	15
PB	PB513	PB1513	PB15131	PB15132	PB15133	1	40	0	1	2	2	0	2	3	2	1	2	2	2	2	2	2	2	2	2	2	1	2	2	2	2	2	2	2	2	2	2	99	2007	84	2019-06-13	5	2	2	20
PB	PB5131	PB15131	PB151311	PB151312	PB151313	1	31	6	1	2	2	0	1	3	2	2	1	2	2	2	2	2	2	2	2	2	2	1	2	2	2	2	2	2	2	2	2	99	2015	100	2019-06-18	5	1	1	20
PB	PB5132	PB15132	PB151321	PB151322	PB151323	1	0	0	0	0	0	0																												98	2019-06-18	5	0	2	10
PB	PB51321	PB151321	PB1513211	PB1513212	PB1513213	1	31	0	1	2	2	0	2	3	2	2	1	2	2	2	2	2	2	2	2	2	2	1	2	2	2	2	2	2	2	2	2	99	2008	119	2019-06-21	5	2	2	20
PB	PB51322	PB151322	PB1513221	PB1513222	PB1513223	1	40	0	1	2	2	0	2	3	2	2	1	2	2	2	2	2	2	2	2	2	2	1	2	2	2	2	2	2	2	2	2	99	2010	118	2019-06-21	5	1	1	20
PB	PB51323	PB151323	PB1513231	PB1513232	PB1513233	1	41	0	1	2	2	0	2	3	2	2	1	2	2	2	2	2	2	2	2	2	2	1	2	2	2	2	2	2	2	2	2	99	2012	117	2019-06-21	5	2	2	20
PB	PB5133	PB15133	PB151331	PB151332	PB151333	1	37	6	1	2	2	0	2	3	2	2	1	2	2	2	2	2	2	2	2	2	2	1	2	2	2	2	2	2	2	2	2	99	2014	99	2019-06-18	5	1	1	10
PB	PB52	PB152	PB1521	PB1522	PB1523	1	45	6	1	2	2	0	2	2	2	2	1	2	2	2	2	2	2	2	2	2	2	1	2	2	2	2	2	2	2	2	2	99	2012	34	2019-05-31	5	2	2	4
PB	PB53	PB153	PB1531	PB1532	PB1533	1	43	6	1	2	2	0	2	3	2	2	1	2	2	2	2	2	2	2	2	2	2	1	2	2	2	2	2	2	2	2	2	99	2005	36	2019-05-31	5	2	2	15
PB	PB6	PB16	PB161	PB162	PB163	1	45	6	1	2	2	0	1	3	2	2	1	2	2	2	2	2	2	2	2	2	2	1	2	2	2	2	2	2	2	2	2	99	2004	95	2019-06-18	6	1	1	10
PB	PB61	PB161	PB1611	PB1612	PB1613	1	38	0	1	2	2	0	1	4	2	2	1	2	2	2	2	2	2	2	2	2	2	1	2	2	2	2	2	2	2	2	2	99	2010	96	2019-06-18	6	1	1	10
PB	PB611	PB1611	PB161111	PB161112	PB161113	1	37	0	1	2	2	0	2	3	2	2	1	2	2	2	2	2	2	2	2	2	2	1	2	2	2	2	2	2	2	2	2	7	2012	125	2019-06-25	6	1	2	10
PB	PB6111	PB16111	PB161111	PB161112	PB161113	1	45	0	1	2	2	0	2	3	2	2	2	2	2	2	2	2	2	2	2	2	2	1	2	2	2	2	2	2	2	2	2	99	2009	126	2019-06-25	6	1	1	10
PB	PB6112	PB16112	PB161121	PB161122	PB161123	1	40	0	1	2	2	0	2	2	2	2	1	2	2	2	2	2	2	2	2	2	2	1	2	2	2	2	2	2	2	2	2	99	2007	127	2019-06-25	6	2	2	5
PB	PB6113	PB16113	PB161131	PB161132	PB161133	1	40	0	1	2	2	0	2	2	2	2	1	2	2	2	2	2	2	2	2	2	2	1	2	2	2	2	2	2	2	2	2	99	2011	128	2019-06-25	6	1	1	15
PB	PB612	PB1612	PB16121	PB16122	PB16123	1	37	0	1	2	2	0	2	3	2	2	1	2	2	2	2	2	2	2	2	2	2	1	2	2	2	2	2	2	2	2	2	99	2009	120	2019-06-24	6	1	1	30
PB	PB6121	PB16121	PB161211	PB161212	PB161213	1	39	0	2	2	2	0	2	3	2	2	1	2	2	2	2	2	2	2	2	2	2	1	2	2	2	2	2	2	2	2	2	99	2012	130	2019-06-25	6	1	1	10
PB	PB6122	PB16122	PB161221	PB161222	PB161223	1	40	0	1	2	2	0	2	3	2	2	1	2	2	2	2	2	2	2	2	2	2	1	2	2	2	2	2	2	2	2	2	99	2012	131	2019-06-25	6	1	2	10
PB	PB6123	PB16123	PB161231	PB161232	PB161233	1	42	0	1	2	2	0	4	2	2	2	1	2	2	2	2	2	2	2	2	2	2	1	2	2	2	2	2	2	2	2	2	99	2005	129	2019-06-25	6	1	1	10
PB	PB63	PB163	PB1631	PB1632	PB1633	1	42	0	1	2	2	0	2	3	2	2	1	2	2	2	2	2	2	2	2	2	2	1	2	2	2	2	2	2	2	2	2	99	2007	121	2019-06-24	6	1	2	20
PB	PB631	PB1631	PB16311	PB16312	PB16313	1	40	0	1	2	2	0	2	3	2	2	1	2	2	2	2	2	2	2	2	2	2	1	2	2	2	2	2	2	2	2	2	99	2007	122	2019-06-25	6	1	2	10
PB	PB632	PB1632	PB16321	PB16322	PB16323	1	25	0	1	2	2	0	1	3	2	2	1	2	2	2	2	2	2	2	2	2	2	1	2	2	2	2	2	2	2	2	2	12	2011	123	2019-06-25	6	1	1	20
PB	PB633	PB1633	PB16331	PB16332	PB16333	1	41	0	1	2	2	0	2	2	2	2	1	2	2	2	2	2	2	2	2	2	2	1	2	2	2	2	2	2	2	2	2	3	2010	124	2019-06-25	6	1	1	15
PB	PB7	PB17	PB171	PB172	PB173	1	40	6	1	2	2	0	2	3	2	2	1	2	2	2	2	2	2	2	2	2	2	1	2	2	2	2	2	2	2	2	2	99	2002	93	2019-06-18	7	1	1	10
PB	PB71	PB171	PB1711	PB1712	PB1713	1	45	6	1	2	2	0	2	2	2	2	1	2	2	2	2	2	2	2	2	2	2	1	2	2	2	2	2	2	2	2	2	99	2009	94	2019-06-18	7	1	1	7
PL	PL1	PL11	PL111	PL112	PL113	1	48	0	1	2	2	0	1	2	2	2	1	2	2	2	2	2	2	2	2	2	2	1	2	2	2	2	2	2	2	2	2	2	2016	1	2019-05-23	1	1	1	10
PL	PL11	PL111	PL1111	PL1112	PL1113	2	38	0	1	2	2	0	2	2	2	2	1	2	2	2	2	2	2	2	2	2	2	1	2	2	2	2	2	2	2	2	2	99	2000	16	2019-05-28	1	2	2	4
PL	PL111	PL1111	PL11111	PL11112	PL11113	1	40	0	1	2	2	0	2	2	2	2	1	2	2	2	2	2	2	2	2	2	2	1	2	2	2	2	2	2	2	2	2	99	1997	29	2019-06-04	1	2	2	5
PL	PL113	PL1113	PL11131	PL11132	PL11133	1	36	0	1	2	2	0	1	2	2	2	1	2	2	2	2	2	2	2	2	2	2	1	2	2	2	2	2	2	2	2	2	99	2007	30	2019-06-04	1	2	2	15
PL	PL1131	PL11131	PL111311	PL111312	PL111313	1	42	0	1	2	2	0	3	2	2	2	1	2	2	2	2	2	2	2	2	2	2	1	2	2	2	2	2	2	2	2	2	6	2000	46	2019-07-06	1	1	1	10
PL	PL11311	PL111311	PL1113111	PL1113112	PL1113113	1	45	0	1	2	2	0	2	3	2	2	1	2	2	2	2	2	2	2	2	2	2	1	2	2	2	2	2	2	2	2	2	99	2010	58	2019-06-10	1	1	1	6
PL	PL113111	PL1113111	PL11131111	PL11131112	PL11131113	1	23	0	1	2	2	0	2	2	2	2	1	2	2	2	2	2	2	2	2	2	2	1	2	2	2	2	2	2	2	2	2	10	2014	73	2019-06-19	1	1	1	20
PL	PL113112	PL1113112	PL11131121	PL11131122	PL11131123	1	26	0	1	2	2	0	2	3	2	2	1	2	2	2	2	2	2	2	2	2	2	1	2	2	2	2	2	2	2	2	2	6	2008	74	2019-06-19	1	1	1	15
PL	PL1131122	PL11131122	PL111311221	PL111311222	PL111311223	1	38	0	1	2	2	0	2	2	2	1	1	2	2	2	2	2	2	2	2	2	2	1	2	2	2	2	2	2	2	2	2	3	2000	77	2019-06-19	1	1	1	15
PL	PL113113	PL1113113	PL11131131	PL11131132	PL11131133	1	48	0	1	2	2	0	2	3	2	1	1	2	2	2	2	2	2	2	2	2	2	1	2	2	2	2	2	2	2	2	2	6	2003	76	2019-06-19	1	1	1	14
PL	PL11312	PL111312	PL1113121	PL1113122	PL1113123	1	0	36	1	2	2	0	3	2	2	2	1	2	2	2	2	2	2	2	2	2	2	1	2	2	2	2	2	2	2	2	2	4	2008	49	2019-06-10	1	1	1	5
PL	PL11313	PL111313	PL1113131	PL1113132	PL1113133	1	0	0	0	0	0	0																												48	2019-06-10	1	0	1	16
PL	PL1132	PL11132	PL111321	PL111322	PL111323	1	50	0	1	2	2	0	2	2	2	2	1	2	2	2	2	2	2	2	2	2	2	1	2	2	2	2	2	2	2	2	2	2	2001	45	2019-07-06	1	1	1	7
PL	PL11321	PL111321	PL1113211	PL1113212	PL1113213	1	30	0	1	2	2	0	2	3	2	2	1	2	2	2	2	2	2	2	2	2	2	1	2	2	2	2	2	2	2	2	2	5	2006	53	2019-06-10	1	2	2	3
PL	PL11322	PL111322	PL1113221	PL1113222	PL1113223	1	20	0	1	2	2	0	1	3	2	2	1	2	2	2	2	2	2	2	2	2	2	1	2	2	2	2	2	2	2	2	2	4	2017	52	2019-06-10	1	2	2	30
PL	PL1133	PL11133	PL111331	PL111332	PL111333	1	36	0	1	2	2	0	2	4	2	2	1	2	2	2	2	2	2	2	2	2	2	1	2	2	2	2	2	2	2	2	2	1	2012	47	2019-07-06	1	1	1	30
PL	PL11331	PL111331	PL1113311	PL1113312	PL1113313	1	31	0	1	2	2	0	2	3	2	2	1	2	2	2	2	2	2	2	2	2	2	1	2	2	2	2	2	2	2	2	2	2	2007	51	2019-06-10	1	1	1	3
PL	PL113311	PL1113311	PL11133111	PL11133112	PL11133113	1	46	0	1	2	2	0	2	2	2	1	1	2	2	1	2	2	2	2	2	2	2	1	2	2	2	2	2	2	2	2	2	99	2001	86	2019-06-20	1	1	1	10
PL	PL1133112	PL11133112	PL111331121	PL111331122	PL111331123	1	36	0	1	2	2	0	2	2	2	2	1	2	2	1	2	2	2	2	2	2	2	1	2	2	2	2	2	2	2	2	2	99	9999	103	2019-06-21	1	2	2	8
PL	PL113313	PL1113313	PL11133131	PL11133132	PL11133133	1	39	0	1	2	2	0	2	2	2	1	1	2	2	1	2	2	2	1	2	2	2	1	2	2	2	2	2	2	2	2	2	99	2008	87	2019-06-20	1	1	1	20
PL	PL1133131	PL11133131	PL111331311	PL111331312	PL111331313	1	0	0	0	0	0	0																													2019-06-21	1	0	2	7
PL	PL11332	PL111332	PL1113321	PL1113322	PL1113323	1	33	0	1	2	2	0	2	3	2	2	1	2	2	2	2	2	2	2	2	2	2	1	2	2	2	2	2	2	2	2	2	5	2008	50	2019-06-10	1	1	1	10
PL	PL11333	PL111333	PL1113331	PL1113332	PL1113333	1	39	0	1	2	2	0	2	2	2	2	1	2	2	2	2	2	2	2	2	2	2	1	2	2	2	2	2	2	2	2	2	99	1997	56	2019-06-10	1	1	2	10
PL	PL12	PL112	PL1121	PL1122	PL1123	1	41	0	1	2	2	0	2	1	2	1	1	2	2	1	2	1	2	1	2	2	2	1	2	2	2	2	2	2	2	2	2	9	2011	18	2019-05-28	1	1	1	3
PL	PL121	PL1121	PL11211	PL11212	PL11213	1	40	0	1	2	2	0	1	2	2	1	1	2	1	2	2	2	2	2	2	2	2	1	2	2	2	2	2	2	2	2	2	6	2007	44	2019-06-06	1	1	1	20
PL	PL123	PL1123	PL12231	PL12232	PL12233	1	26	0	1	2	2	0	3	3	2	1	1	2	2	2	2	2	2	2	2	2	2	1	2	2	2	2	2	2	2	2	2	6	2018	43	2019-06-06	1	1	1	7
PL	PL13	PL113	PL1131	PL1132	PL1133	2	10	0	1	2	2	0	2	1	2	2	1	2	2	2	2	2	2	2	1	2	2	1	2	2	2	2	2	2	2	2	2	3	2016	17	2019-05-28	1	1	1	3
PL	PL2	PL12	PL121	PL122	PL123	1	39	0	1	2	2	0	1	4	2	2	1	2	2	2	2	2	2	2	2	2	2	1	2	2	2	2	2	2	2	2	2	99	2009	2	2019-05-23	2	1	1	8
PL	PL21	PL121	PL1211	PL1212	PL1213	1	39	0	1	2	2	0	2	4	2	2	1	2	2	2	2	2	2	2	2	2	2	1	2	2	2	2	2	2	2	2	2	7	2001	14	2019-05-27	2	1	1	20
PL	PL213	PL1213	PL12131	PL12132	PL12133	1	45	0	1	2	2	0	1	3	2	2	1	2	2	2	2	2	2	2	2	2	2	1	2	2	2	2	2	2	2	2	2	99	2000	32	2019-06-04	2	1	2	10
PL	PL2131	PL12131	PL121311	PL121312	PL121313	1	51	0	1	2	2	0	1	3	2	2	1	2	2	2	2	2	2	2	2	2	2	1	2	2	2	2	2	2	2	2	2	7	2006	63	2019-06-12	2	1	1	5
PL	PL2132	PL12132	PL121321	PL121322	PL121323	1	45	0	1	2	2	0	1	3	2	2	1	2	2	2	2	2	2	2	2	2	2	1	2	2	2	2	2	2	2	2	2	4	2010	69	2019-06-14	2	2	2	10
PL	PL2133	PL12133	PL121331	PL121332	PL121333	1	45	0	1	2	2	0	1	3	2	2	1	2	2	2	2	2	2	2	2	2	2	1	2	2	2	2	2	2	2	2	2	7	2007	70	2019-06-14	2	2	2	20
PL	PL22	PL122	PL1221	PL1222	PL1223	1	60	0	1	2	2	0	3	3	2	2	1	2	2	1	2	2	2	2	2	2	2	1	2	2	2	2	2	2	2	2	2	11	2001	7	2019-05-27	2	2	2	8
PL	PL221	PL1221	PL12211	PL12212	PL12213	1	50	0	1	2	2	0	4	3	2	2	1	2	2	2	2	2	2	2	2	2	2	1	2	2	2	2	2	2	2	2	2	99	2004	34	2019-06-04	2	1	2	4
PL	PL2211	PL12211	PL122111	PL122112	PL122113	1	40	0	1	2	2	0	3	2	2	1	1	2	2	2	2	2	2	2	2	2	2	1	2	2	2	2	2	2	2	2	2	99	2001	92	2019-06-21	2	1	1	20
PL	PL2212	PL12212	PL122121	PL122122	PL122123	1	39	0	1	2	2	0	2	2	2	1	1	2	2	1	2	2	2	2	2	2	2	1	2	2	2	2	2	2	2	2	2	99	2014	93	2019-06-21	2	1	1	7
PL	PL2213	PL12213	PL122131	PL122132	PL122133	1	46	0	1	2	2	0	2	2	2	1	1	2	2	2	2	2	2	2	2	2	2	1	2	2	2	2	2	2	2	2	2	99	9999	95	2019-06-21	2	1	1	12
PL	PL222	PL1222	PL12221	PL12222	PL12223	1	43	0	1	2	2	0	2	2	2	2	1	2	2	2	2	2	2	2	2	2	2	1	2	2	2	2	2	2	2	2	2	3	1997	38	2019-06-05	2	3	2	15
PL	PL2221	PL12221	PL122211	PL122212	PL122213	1	30	0	1	2	2	0	1	4	2	2	1	2	2	2	2	2	2	2	2	2	2	1	2	2	2	2	2	2	2	2	2	6	2015	106	2019-06-24	2	1	1	25
PL	PL2222	PL12222	PL122221	PL122222	PL122223	1	50	0	1	2	2	0	2	2	2	1	1	2	2	2	2	2	2	2	2	2	2	1	2	2	2	2	2	2	2	2	2	99	2008	107	2019-06-24	2	1	1	17
PL	PL2223	PL12223				1	45	0	1	2	2	0	2	3	2	1	1	2	2	1	2	2	2	2	2	2	2	1	2	2	2	2	2	2	2	2	2	99	2000	114	2019-06-25	2	1	1	10
PL	PL223	PL1223	PL12231	PL12232	PL12233	1	38	0	1	2	2	0	2	4	2	1	1	2	2	1	2	2	2	2	2	2	2	1	2	2	2	2	2	2	2	2	2	5	2010	27	2019-06-03	2	1	1	3
PL	PL2231	PL12231	PL122311	PL122312	PL122313	1	50	0	1	2	2	0	3	3	2	1	1	2	2	1	2	2	2	2	2	2	2	1	2	2	2	2	2	2	2	2	2	99	1990	54	2019-06-10	2	1	1	6
PL	PL2232	PL12232	PL122321	PL122322	PL122323	1	45	0	1	2	2	0	2	2	2	2	1	2	2	1	2	2	2	2	2	2	2	1	2	2	2	2	2	2	2	2	2	99	2007	55	2019-06-10	2	1	1	4
PL	PL2233	PL12233	PL122331	PL122332	PL122333	1	40	0	1	2	2	0	1	4	2	2	1	2	2	2	2	2	2	2	2	2	2	1	2	2	2	2	2	2	2	2	2	99	2002	57	2019-06-10	2	2	2	7
PL	PL22331	PL122331	PL1223311	PL1223312	PL1223313	1	44	0	1	2	2	0	2	4	1	1	1	2	2	1	2	2	2	2	2	2	2	1	2	2	2	2	2	2	2	2	2	99	2002	66	2019-06-14	2	2	2	30
PL	PL22332	PL122332	PL1223321	PL1223322	PL1223323	1	26	0	1	2	2	0	1	3	2	2	1	2	2	2	2	2	2	2	2	2	2	1	2	2	2	2	2	2	2	2	2	6	2013	67	2019-06-14	2	1	1	15
PL	PL23	PL123	PL1231	PL1232	PL1233	1	44	0	1	2	2	0	2	2	2	2	1	2	2	2	2	2	2	2	2	2	2	1	2	2	2	2	2	2	2	2	2	4	2010	10	2019-05-27	2	2	2	4
PL	PL3	PL13	PL131	PL132	PL133	1	56	0	1	2	2	0	3	3	2	2	1	2	2	2	2	2	2	2	2	2	2	1	2	2	2	2	2	2	2	2	2	4	1989	3	2019-05-23	3	1	1	20
PL	PL31	PL131	PL1311	PL1312	PL1313	1	35	0	1	2	2	0	1	2	2	2	1	2	2	2	2	2	2	2	2	2	2	1	2	2	2	2	2	2	2	2	2	4	2006	21	2019-05-31	3	1	1	10
PL	PL311	PL1311	PL13111	PL13112	PL13113	1	40	0	1	2	2	0	3	3	2	2	1	2	2	2	2	2	2	2	2	2	2	1	2	2	2	2	2	2	2	2	2	6	2007	23	2019-05-31	3	1	1	15
PL	PL312	PL1312	PL13121	PL13122	PL13123	1	0	0	0	0	0	0																													2019-06-21	3	0	1	7
PL	PL32	PL132	PL1321	PL1322	PL1323	1	42	0	1	2	2	0	2	2	2	2	1	2	2	2	2	2	2	2	2	2	2	1	2	2	2	2	2	2	2	2	2	99	2014	19	2019-05-28	3	2	2	5
PL	PL33	PL133	PL1331	PL1332	PL1333	1	38	0	1	2	2	0	2	3	2	2	1	2	2	2	2	2	2	2	2	2	2	1	2	2	2	2	2	2	2	2	2	8	2011	13	2019-05-27	3	2	2	20
PL	PL4	PL14	PL141	PL142	PL143	1	44	0	1	2	2	0	2	2	2	2	1	2	2	2	2	2	2	2	2	2	2	1	2	2	2	2	2	2	2	2	2	12	2008	4	2019-05-23	4	1	1	7
PL	PL41	PL141	PL1411	PL1412	PL1413	1	40	0	1	2	2	0	3	2	2	2	1	2	2	2	2	2	2	2	2	2	2	1	2	2	2	2	2	2	2	2	2	3	1998	9	2019-05-27	4	2	2	7
PL	PL42	PL142	PL1421	PL1422	PL1423	1	35	0	1	2	2	0	1	3	2	2	1	2	2	2	2	2	2	2	2	2	2	1	2	2	2	2	2	2	2	2	2	6	2014	22	2019-05-31	4	1	1	5
PL	PL421	PL1421	PL14211	PL14212	PL14213	1	31	0	1	2	2	0	2	2	2	2	2	2	2	2	2	2	2	2	2	2	2	1	2	2	2	2	2	2	2	2	2	6	2015	68	2019-06-14	4	1	1	5
PL	PL4211	PL14211	PL142111	PL142112	PL142113	2	51	0	1	2	2	0	6	3	2	1	1	2	2	1	2	2	2	2	2	2	2	1	2	2	2	2	2	2	2	2	2	99	9999	115	2019-06-25	4	1	1	20
PL	PL42111	PL142111	PL1421111	PL1421112	PL1421113	1	56	0	1	2	2	0	6	3	2	1	1	2	2	1	2	2	2	2	2	2	2	1	2	2	2	2	2	2	2	2	2	99	2000	116	2019-06-25	4	1	1	20
PL	PL421111	PL1421111				1	41	0	1	2	2	0	2	3	2	1	1	2	2	2	2	2	2	2	2	2	2	1	2	2	2	2	2	2	2	2	2	99	2004	121	2019-06-25	4	1	1	20
PL	PL421112	PL1421112				1	44	0	1	2	2	0	2	2	2	1	1	2	2	2	2	2	2	2	2	2	2	1	2	2	2	2	2	2	2	2	2	99	9999	119	2019-06-25	4	1	1	15
PL	PL421113	PL1421113	PL14211131	PL14211132	PL14211133	1	33	0	1	2	2	0	2	4	2	1	1	2	2	1	2	2	2	2	2	2	2	1	2	2	2	2	2	2	2	2	2	99	2011	117	2019-06-25	4	1	1	30
PL	PL42112	PL142112	PL1421121	PL1421122	PL1421123	1	38	0	1	2	2	0	3	2	2	1	1	2	2	2	2	2	2	2	2	2	2	1	2	2	2	2	2	2	2	2	2	99	2013	118	2019-06-25	4	2	2	20
PL	PL421121	PL1421121				1	36	0	1	2	2	0	2	2	2	1	1	2	2	1	2	2	2	2	2	2	2	1	2	2	2	2	2	2	2	2	2	99	2007	129	2019-06-26	4	2	2	8
PL	PL421123	PL1421123	PL14211231	PL14211232	PL14211233	1	35	0	1	2	2	0	1	2	2	1	1	2	2	1	2	2	2	2	2	2	2	1	2	2	2	2	2	2	2	2	2	99	2006	120	2019-06-25	4	1	1	12
PL	PL42113	PL142113				1	29	0	1	2	2	0	2	2	2	2	1	2	2	1	2	2	2	2	2	2	2	1	2	2	2	2	2	2	2	2	2	99	2013	130	2019-06-26	4	1	1	10
PL	PL4213	PL14213	PL142131	PL142132	PL142133	1	47	0	1	2	2	0	2	2	2	1	1	2	2	2	2	2	2	2	2	2	2	1	2	2	2	2	2	2	2	2	2	99	2000	122	2019-06-25	4	1	1	8
PL	PL42131	PL142131				1	49	0	1	2	2	0	2	2	2	2	1	2	2	2	2	2	2	2	2	2	2	1	2	2	2	2	2	2	2	2	2	3	2013	123	2019-06-26	4	1	1	14
PL	PL42132	PL142132				1	40	0	1	2	2	0	2	3	2	1	1	2	2	2	2	2	2	2	2	2	2	1	2	2	2	2	2	2	2	2	2	99	2012	124	2019-06-26	4	1	1	15
PL	PL42133	PL142133				1	36	0	1	2	2	0	2	2	2	1	1	2	2	2	2	2	2	2	2	2	2	1	2	2	2	2	2	2	2	2	2	99	2010	128	2019-06-26	4	1	1	10
PL	PL422	PL1422	PL14221	PL14222	PL14223	1	42	0	1	2	2	0	1	3	2	2	1	2	2	2	2	2	2	2	2	2	2	1	2	2	2	2	2	2	2	2	2	7	2000	62	2019-06-12	4	1	1	10
PL	PL4221	PL14221	PL142211	PL142212	PL142213	1	54	0	1	2	2	0	2	3	2	1	1	2	2	2	2	2	2	2	2	2	2	1	2	2	2	2	2	2	2	2	2	7	1997	65	2019-06-14	4	1	1	5
PL	PL42212	PL142212				1	49	0	1	2	2	0	2	3	2	2	1	2	2	2	2	2	2	2	2	2	2	1	2	2	2	2	2	2	2	2	2	2	2014	125	2019-06-26	4	1	1	20
PL	PL42213	PL142213				1	41	0	1	2	2	0	1	2	2	2	1	2	2	2	2	2	2	2	2	2	2	1	2	2	2	2	2	2	2	2	2	4	2000	127	2019-06-26	4	1	1	10
PL	PL43	PL143	PL1431	PL1432	PL1433	1	47	0	1	2	2	0	4	4	2	2	1	2	2	2	2	2	2	2	2	2	2	1	2	2	2	2	2	2	2	2	2	99	2000	6	2019-05-27	4	2	2	4
PL	PL431	PL1431	PL14311	PL14312	PL14313	1	55	0	1	2	2	0	2	4	2	1	1	2	2	2	2	2	2	2	2	2	2	1	2	2	2	2	2	2	2	2	2	99	2013	24	2019-06-03	4	1	1	5
PL	PL4312	PL14312	PL143121	PL143122	PL143123	1	58	0	1	2	2	0	2	2	2	2	1	2	2	2	2	2	2	2	2	2	2	1	2	2	2	2	2	2	2	2	2	2	1991	39	2019-06-05	4	1	1	4
PL	PL4313	PL14313	PL143131	PL143132	PL143133	1	10	0	1	2	2	0	2	2	2	2	1	2	2	2	2	2	2	2	2	2	2	1	2	2	2	2	2	2	2	2	2	99	2009	31	2019-06-04	4	1	1	3
PL	PL432	PL1432	PL14321	PL14322	PL14323	1	60	0	1	2	2	0	2	2	2	2	1	2	2	2	2	2	2	2	2	2	2	1	2	2	2	2	2	2	2	2	2	2	2007	25	2019-06-03	4	1	1	5
PL	PL433	PL1433	PL14331	PL14332	PL14333	1	45	0	1	2	2	0	3	2	2	1	1	1	2	2	2	2	2	2	2	2	2	1	2	2	2	2	2	2	2	2	2	99	1992	26	2019-06-03	4	1	1	7
PL	PL4333	PL14333	PL143331	PL143332	PL143333	1	51	0	1	2	2	0	2	4	2	2	1	2	2	2	2	2	2	2	2	2	2	1	2	2	2	2	2	2	2	2	2	2	2010	42	2019-06-06	4	1	1	3
PL	PL5	PL15	PL151	PL152	PL153	1	38	0	1	2	2	0	2	3	2	2	1	2	2	2	2	2	2	2	2	2	2	1	2	2	2	2	2	2	2	2	2	7	2010	5	2019-05-23	5	1	1	4
PL	PL51	PL151	PL1511	PL1512	PL1513	1	46	0	1	2	2	0	4	2	2	2	1	2	2	2	2	2	2	2	2	2	2	1	2	2	2	2	2	2	2	2	2	4	2000	8	2019-05-27	5	2	2	20
PL	PL511	PL1511	PL15111	PL15112	PL15113	1	41	0	1	2	2	0	2	4	2	2	1	2	2	2	2	2	2	2	2	2	2	1	2	2	2	2	2	2	2	2	2	4	2009	41	2019-06-06	5	2	2	6
PL	PL5112	PL15112	PL151121	PL151122	PL151123	1	39	0	1	2	2	0	2	3	2	2	1	2	2	2	2	2	2	2	2	2	2	1	2	2	2	2	2	2	2	2	2	6	2007	61	2019-06-12	5	1	1	7
PL	PL51121	PL151121	PL1511211	PL1511212	PL1511213	1	48	0	1	2	2	0	3	4	2	1	1	2	2	1	2	2	2	2	2	2	2	1	2	2	2	2	2	2	2	2	2	99	2001	89	2019-06-20	5	1	1	15
PL	PL51122	PL151122	PL1511221	PL1511222	PL1511223	1	37	0	1	2	2	0	2	3	2	1	1	2	2	1	2	2	2	2	2	2	2	1	2	2	2	2	2	2	2	2	2	99	2006	90	2019-06-20	5	1	1	15
PL	PL512	PL1512	PL15121	PL15122	PL15123	1	45	0	1	2	2	0	3	2	2	2	1	2	2	2	2	2	2	2	2	2	2	1	2	2	2	2	2	2	2	2	2	3	1995	60	2019-06-12	5	1	1	5
PL	PL513	PL1513	PL15131	PL15132	PL15133	1	49	0	1	2	2	0	2	2	2	1	1	2	2	2	2	2	2	2	2	2	2	1	2	2	2	2	2	2	2	2	2	99	2009	28	2019-06-03	5	1	1	7
PL	PL5131	PL15131	PL151311	PL151312	PL151313	1	43	0	1	2	2	0	2	3	2	2	1	2	2	2	2	2	2	2	2	2	2	1	2	2	2	2	2	2	2	2	2	99	2005	36	2019-06-04	5	2	2	5
PL	PL5132	PL15132	PL151321	PL1513222	PL1513223	1	0	0	0	0	0	0																												37	2019-06-04	5	0	2	20
PL	PL51321	PL151321	PL1513211	PL1513212	PL1513213	1	36	0	1	2	2	0	3	2	2	1	1	2	2	2	2	2	2	2	2	2	2	1	2	2	2	2	2	2	2	2	2	99	2001	83	2019-06-20	5	1	1	15
PL	PL513211	PL1513211	PL15132111	PL15132112	PL15132113	1	40	0	1	2	2	0	2	3	2	1	1	2	2	2	2	2	2	2	2	2	2	1	2	2	2	2	2	2	2	2	2	99	2017	113	2019-06-25	5	1	1	15
PL	PL513212	PL1513212				1	53	0	1	2	2	0	2	2	2	2	1	2	2	2	2	2	2	2	2	2	2	1	2	2	2	2	2	2	2	2	2	2	2010	112	2019-06-25	5	1	1	15
PL	PL51322	PL151322	PL1513221	PL1513222	PL1513223	1	56	0	2	2	2	0	2	3	2	1	1	2	2	2	2	2	2	2	2	2	2	1	2	2	2	2	2	2	2	2	2	99	1991	84	2019-06-20	5	1	1	25
PL	PL51323	PL151323	PL1513231	PL1513232	PL1513233	1	38	0	1	2	2	0	2	2	2	1	1	2	2	1	2	2	2	1	2	2	2	1	2	2	2	2	2	2	2	2	2	99	1999	88	2019-06-20	5	1	1	10
PL	PL5133	PL15133	PL151331	PL151332	PL151333	1	33	0	1	2	2	0	1	3	2	2	1	2	2	1	2	2	2	2	2	2	2	1	2	2	1	2	2	2	2	2	2	99	2011	35	2019-06-04	5	2	2	10
PL	PL52	PL152	PL1521	PL1522	PL1523	1	30	0	1	2	2	0	2	3	2	2	1	2	2	2	2	2	2	2	2	2	2	1	2	2	2	2	2	2	2	2	2	2	2015	11	2019-05-27	5	2	2	18
PL	PL521	PL1521	PL15211	PL15212	PL15213	1	29	0	1	2	2	0	4	4	2	2	1	2	2	2	2	2	2	2	1	2	2	1	2	2	2	2	2	2	2	2	2	4	2017	33	2019-06-04	5	3	2	3
PL	PL53	PL153	PL1531	PL1532	PL1533	1	38	0	1	2	2	0	4	3	2	2	1	2	2	2	2	2	2	2	2	2	2	1	2	2	2	2	2	2	2	2	2	4	2012	12	2019-05-27	5	2	2	3
PL	PL531	PL1531	PL15311	PL15312	PL15313	1	38	0	1	2	2	0	4	2	2	2	1	2	2	2	2	2	2	2	2	2	2	1	2	2	2	2	2	2	2	2	2	99	2003	20	2019-05-28	5	2	2	4
PL	PL532	PL1532	PL15321	PL15322	PL15323	1	32	0	1	2	2	0	3	2	2	2	1	2	2	2	2	2	2	2	2	2	2	1	2	2	2	2	2	2	2	2	2	99	2014	15	2019-05-28	5	1	1	5
PL	PL6	PL16	PL161	PL162	PL163	1	38	0	1	2	2	0	4	3	2	1	1	2	1	1	2	2	2	2	2	2	2	1	2	2	2	2	2	2	2	2	2	99	9999	40	2019-06-06	6	2	2	10
PL	PL62	PL162	PL1621	PL1622	PL1623	1	41	0	1	2	2	0	2	4	2	2	1	2	2	2	2	2	2	2	2	2	2	1	2	2	2	2	2	2	2	2	2	8	2009	64	2019-06-12	6	1	1	15
PL	PL63	PL163	PL1631	PL1632	PL1633	1	43	0	1	2	2	0	2	2	2	2	1	2	2	2	2	2	2	2	2	2	2	1	2	2	2	2	2	2	2	2	2	99	2014	59	2019-06-10	6	2	2	6
PL	PL7	PL17	PL171	PL172	PL173	1	51	6	1	2	2	0	3	4	2	2	1	2	2	2	2	2	2	2	2	2	2	1	2	2	2	2	2	2	2	2	2	3	2006	71	2019-06-19	7	1	1	10
PL	PL71	PL171	PL1711	PL1712	PL1713	1	41	0	1	2	2	0	3	3	2	1	1	2	2	2	2	2	2	2	2	2	2	1	2	2	2	2	2	2	2	2	2	99	2007	82	2019-06-20	7	1	1	4
PL	PL72	PL172	PL1721	PL1722	PL1723	1	52	0	1	2	2	0	2	4	2	1	1	2	2	2	2	2	2	2	2	2	2	1	2	2	2	2	2	2	2	2	2	99	1997	85	2019-06-20	7	1	1	20
PL	PL73	PL173	PL1731	PL1732	PL1733	1	43	0	1	2	2	0	2	2	2	1	1	2	2	2	2	2	2	2	2	2	2	1	2	2	2	2	2	2	2	2	2	99	2005	81	2019-06-20	7	1	1	12
PL	PL731	PL1731	PL17311	PL17312	PL17313	1	52	0	1	2	2	0	2	2	2	1	1	2	2	2	2	2	2	2	2	2	2	1	2	2	2	2	2	2	2	2	2	99	1997	104	2019-06-24	7	2	2	20
PL	PL732	PL1732	PL17321	PL17322	PL17323	1	41	0	1	2	2	0	2	4	2	1	1	2	2	1	2	2	2	2	2	2	2	1	2	2	2	2	2	2	2	2	2	99	2000	96	2019-06-21	7	1	1	8
PL	PL7321	PL17321	PL173211	PL173212	PL173213	1	34	0	1	2	2	0	2	4	2	1	1	2	2	1	2	2	2	2	2	2	2	1	2	2	2	2	2	2	2	2	2	6	2007	99	2019-06-21	7	1	1	5
PL	PL73213	PL173213	PL1732131	PL1732132	PL1732133	1	29	0	1	2	2	0	2	3	2	1	1	2	2	1	2	2	2	2	2	2	2	1	2	2	2	2	2	2	2	2	2	99	2006	111	2019-06-24	7	1	1	15
PL	PL7322	PL17322	PL173221	PL173222	PL173223	1	38	0	1	2	2	0	3	2	2	1	1	2	2	1	2	2	2	2	2	2	2	1	2	2	2	2	2	2	2	2	2	99	9999	97	2019-06-21	7	1	1	6
PL	PL73221	PL173221	PL1732211	PL1732212	PL1732213	1	48	0	1	2	2	0	2	3	2	1	1	2	2	2	2	2	2	2	2	2	2	1	2	2	2	2	2	2	2	2	2	99	2012	101	2019-06-21	7	1	1	7
PL	PL73222	PL173222	PL1732221	PL1732222	PL1732223	1	34	0	1	2	2	0	2	2	2	2	1	2	2	2	2	2	2	2	2	2	2	1	2	2	2	2	2	2	2	2	2	99	2016	100	2019-06-21	7	1	1	10
PL	PL7323	PL17323	PL173231	PL173232	PL173233	1	42	0	1	2	2	0	1	2	2	1	1	2	2	1	2	2	2	2	2	2	2	1	2	2	2	2	2	2	2	2	2	99	2010	98	2019-06-21	7	1	1	15
PL	PL733	PL1733	PL17331	PL17332	PL17333	1	46	0	1	2	2	0	1	2	2	1	1	2	2	1	2	2	2	2	2	2	2	1	2	2	2	2	2	2	2	2	2	99	1997	105	2019-06-24	7	1	1	15
PL	PL7332	PL17332	PL173321	PL173322	PL173323	1	39	0	1	2	2	0	2	4	2	1	1	2	2	1	2	2	2	2	2	2	2	1	2	2	2	2	2	2	2	2	2	99	2004	109	2019-06-24	7	1	1	15
PL	PL7333	PL17333	PL173331	PL173332	PL173333	1	50	0	1	2	2	0	2	4	2	1	1	2	2	2	2	2	2	2	2	2	2	1	2	2	2	2	2	2	2	2	2	99	2000	108	2019-06-24	7	1	1	5
PL	PL73331	PL173331	PL1733311	PL1733312	PL1733313	1	38	0	1	2	2	0	2	2	2	2	1	2	2	2	2	2	2	2	2	2	2	1	2	2	2	2	2	2	2	2	2	4	2003	110	2019-06-24	7	1	1	12
PL	PL73333	PL173333				1	37	0	1	2	2	0	2	3	2	2	1	2	2	2	2	2	2	2	2	2	2	1	2	2	2	2	2	2	2	2	2	7	2012	126	2019-06-26	7	1	1	1
PL	PL8	PL18	PL181	PL182	PL183	1	40	0	1	2	2	0	4	2	2	2	1	2	2	2	2	2	2	2	2	2	2	1	2	2	2	2	2	2	2	2	2	2	2009	72	2019-06-19	8	1	1	15
PL	PL81	PL181	PL1811	PL1812	PL1813	1	43	0	1	2	2	0	2	2	2	2	1	2	2	2	2	2	2	2	2	2	2	1	2	2	2	2	2	2	2	2	2	99	2006	75	2019-06-19	8	1	2	10
PL	PL811	PL1811	PL18111	PL18112	PL18113	1	49	0	1	2	2	0	2	4	2	2	1	2	2	2	2	2	2	2	2	2	2	1	2	2	2	2	2	2	2	2	2	7	2010	80	2019-06-19	8	3	2	10
PL	PL812	PL1812	PL18121	PL18122	PL18123	1	48	0	1	2	2	0	2	3	2	2	1	2	2	2	2	2	2	2	2	2	2	1	2	2	2	2	2	2	2	2	2	6	2017	78	2019-06-19	8	2	2	20
PL	PL813	PL1813	PL18131	PL18132	PL18133	1	54	0	1	2	2	0	2	3	2	2	1	2	2	2	2	2	2	2	2	2	2	1	2	2	2	2	2	2	2	2	2	4	2018	79	2019-06-19	8	2	2	6
PL	PL83	PL183	PL1831	PL1832	PL1833	1	39	0	1	2	2	0	2	2	2	1	1	2	2	2	2	2	2	2	2	2	2	1	2	2	2	2	2	2	2	2	2	99	9999	91	2019-06-20	8	2	2	10
PY	PY1	PY11	PY111	PY112	PY113	1	32	0	1	2	2		1	4	2	1	1	2	2	1	2	2	2	2	2	2	2	1	2	2	1	2	2	2	2	2	2	6	2018	2	2019-05-23	1	2	2	7
PY	PY11	PY111	PY1111	PY1112	PY1113	1	43	2	1	2	2		2	2	2	2	1	2	2	1	2	2	2	2	2	2	2	1	2	2	1	2	2	2	2	2	2	8	1996	59	2019-06-05	1	1	1	10
PY	PY12	PY112	PY1121	PY1122	PY1123	1	35	8	1	2	2		4	2	2	2	1	2	2	2	2	2	2	2	2	2	2	2	2	2	2	2	2	2	2	2	2	99	2009	31	2019-05-28	1	2	2	5
PY	PY121	PY1121	PY11211	PY11212	PY11213	1	52	0	1	2	2		2	2	2	1	1	2	2	2	2	2	2	2	2	2	2	1	2	2	2	2	2	2	2	2	2	4	1992	40	2019-05-31	1	2	2	100
PY	PY122	PY1122	PY11221	PY11222	PY11223	1	19	6	1	2	2		1	3	2	2	1	2	2	2	2	2	2	2	2	2	2	1	2	2	2	2	2	2	2	2	2	99	2018	42	2019-05-31	1	2	2	1
PY	PY1221	PY11221	PY112211	PY112212	PY112213	1	57	6	1	2	2		2	1	2	2	1	2	2	2	2	2	2	2	2	2	2	1	2	2	2	2	2	2	2	2	2	99	2010	51	2019-06-03	1	2	2	1
PY	PY12211	PY112211	PY1122111	PY1122112	PY1122113	1	32	0	1	2	2		1	4	1	2	1	2	2	1	2	2	2	2	2	2	2	1	2	2	1	2	2	2	2	2	2	99	2015	63	2019-06-05	1	1	1	10
PY	PY12212	PY112212	PY1122121	PY1122122	PY1122123	1	22	4	1	2	2		1	4	2	2	1	2	2	2	2	2	2	2	2	2	2	1	2	2	2	2	2	2	2	2	2	1	2018	62	2019-06-05	1	1	1	5
PY	PY122122	PY1122122	PY11221221	PY11221222	PY11221223	1	22	0	1	2	2		2	2	2	2	1	2	2	2	2	2	2	2	2	1	2	1	2	2	2	2	2	2	2	2	1	99	2015	64	2019-06-05	1	2	2	20
PY	PY1221221	PY11221221	PY112212211	PY112212212	PY112212213	1	46	0	1	2	2		2	4	2	2	1	2	2	2	2	2	2	2	2	2	2	1	2	2	2	2	2	2	2	2	2	99	2010	82	2019-06-06	1	2	2	20
PY	PY12212213	PY112212213	PY1122122131	PY1122122132	PY1122122133	1	49	8	1	2	2		2	2	2	2	1	2	2	2	2	2	2	2	2	2	2	1	2	2	2	2	2	2	2	2	2	6	2012	86	2019-06-06	1	1	1	9
PY	PY1221222	PY11221222	PY112212221	PY112212222	PY112212223	1	45	0	1	2	2		2	2	2	2	1	2	2	2	2	2	2	2	2	2	2	1	2	2	2	2	2	2	2	2	2	3	2000	84	2019-06-06	1	1	2	20
PY	PY12212223	PY112212223	PY1122122231	PY1122122232	PY1122122233	1	48	0	1	2	2		2	4	2	1	1	2	2	2	2	2	2	2	2	2	2	1	2	2	2	2	2	2	2	2	2	99	2000	87	2019-06-06	1	1	2	3
PY	PY1221223	PY11221223	PY112212231	PY112212232	PY112212233	1	50	0	1	2	2		2	4	2	1	1	2	2	2	2	2	2	2	2	2	2	1	2	2	2	2	2	2	2	2	2	11	2000	89	2019-06-06	1	2	2	5
PY	PY122123	PY1122123	PY11221231	PY11221232	PY11221233	1	41	0	1	2	2		2	3	2	2	1	2	2	2	2	2	2	2	2	2	2	1	2	2	2	2	2	2	2	2	2	3	2016	79	2019-06-06	1	1	1	2
PY	PY1221232	PY11221232	PY112212321	PY112212322	PY112212323	1	49	0	1	2	2		2	3	2	1	1	2	2	2	2	2	2	2	2	2	2	1	2	2	2	2	2	2	2	2	2	99	2011	88	2019-06-06	1	1	2	20
PY	PY12212322	PY112212322	PY1122123221	PY1122123222	PY1122123223	1	52	7	1	2	2		1	2	2	2	1	2	2	2	2	2	2	2	2	2	2	1	2	2	2	2	2	2	2	2	2	6	1998	104	2019-06-07	1	2	2	10
PY	PY122123221	PY1122123221				2	48	6	1	2	2		5	2	2	2	1	2	2	2	2	2	2	2	2	2	2	1	2	2	2	2	2	2	2	2	2	99	1998	117	2019-06-12	1	2	2	2
PY	PY122123223	PY1122123223				1	24	0	1	2	2		3	3	2	2	1	2	2	2	2	2	2	2	2	2	2	2	2	2	2	2	2	2	2	2	2	99	2017	115	2019-06-12	1	1	2	1
PY	PY12213	PY112213	PY1122131	PY1122132	PY1122133	1	30	6	1	2	2		2	3	2	2	1	2	2	2	2	2	2	2	2	2	2	1	2	2	2	2	2	2	2	2	2	99	2010	53	2019-06-03	1	1	1	2
PY	PY122131	PY1122131	PY11221311	PY11221312	PY11221313	1	44	8	1	2	2		2	4	1	2	1	2	2	1	2	2	2	2	2	2	2	1	2	2	2	2	2	2	2	2	2	99	1998	77	2019-06-06	1	1	2	2
PY	PY122132	PY1122132	PY11221321	PY11221322	PY11221323	1	30	0	1	2	2		2	3	1	2	1	2	2	2	2	2	2	2	2	2	2	1	2	2	2	2	2	2	2	2	2	6	2010	66	2019-06-05	1	1	2	5
PY	PY122133	PY1122133	PY11221331	PY11221332	PY11221333	1	44	0	1	2	2		1	3	2	2	1	2	2	2	2	2	2	2	2	2	2	1	2	2	2	2	2	2	2	2	2	6	2009	78	2019-06-06	1	2	2	3
PY	PY1221333	PY11221333	PY112213331	PY112213332	PY112213333	1	49	0	1	2	2		2	2	2	2	1	2	2	2	2	2	2	2	2	2	2	1	2	2	2	2	2	2	2	2	2	99	2016	103	2019-06-07	1	2	2	1
PY	PY1222	PY11222	PY112221	PY112222	PY112223	1	42	0	1	2	2		2	2	2	2	1	2	2	2	2	2	2	2	2	2	2	1	2	2	2	2	2	2	2	2	2	99	2003	50	2019-06-03	1	1	1	30
PY	PY1223	PY11223	PY112231	PY112232	PY112233	1	41	0	1	2	2		1	3	2	2	1	2	2	2	2	2	2	2	2	2	2	1	2	2	2	2	2	2	2	2	2	5	2001	52	2019-06-03	1	1	1	3
PY	PY12231	PY112231	PY1122311	PY1122312	PY1122313	2	29	6	1	2	2		3	3	2	2	1	2	2	2	2	2	2	2	2	2	2	1	2	2	2	2	2	2	2	2	2	2	2012	54	2019-06-03	1	1	1	30
PY	PY122311	PY1122311	PY11223111	PY11223112	PY11223113	1	34	0	1	2	2		2	2	2	2	1	2	2	2	2	2	2	2	2	2	2	1	2	2	2	2	2	2	2	2	2	6	2015	55	2019-06-03	1	1	1	3
PY	PY1223111	PY11223111	PY112231111	PY112231112	PY112231113	1	43	0	1	2	2		2	2	2	2	1	2	2	2	2	2	2	2	2	2	2	2	2	2	2	2	2	2	2	2	2	99	2015	83	2019-06-06	1	1	1	10
PY	PY12231112	PY112231112	PY1122311121	PY1122311122	PY1122311123	1	45	7	1	2	2		2	2	2	2	1	2	2	2	2	2	2	2	2	2	2	1	2	2	2	2	2	2	2	2	2	12	2017	85	2019-06-06	1	1	1	6
PY	PY12231113	PY112231113	PY1122311131	PY1122311132	PY1122311133	1	0	0	0	0	0	0																												90	2019-06-06	1	0	1	10
PY	PY122313	PY1122313	PY11223131	PY11223132	PY11223133	1	34	0	1	2	2		2	2	2	2	1	2	2	2	2	2	2	2	2	2	2	1	2	2	2	2	2	2	2	2	2	99	2010	65	2019-06-05	1	2	2	15
PY	PY12233	PY112233	PY1122331	PY1122332	PY1122333	1	35	0	1	2	2		2	4	2	1	1	2	2	2	2	2	2	2	2	1	1	1	2	2	2	2	2	2	2	2	1	99	2007	61	2019-06-05	1	2	2	5
PY	PY122332	PY1122332	PY11223321	PY11223322	PY11223323	1	46	2	1	2	2		3	3	2	2	1	2	2	2	2	2	2	2	2	2	2	1	2	2	2	2	2	2	2	2	2	10	2015	80	2019-06-06	1	2	2	3
PY	PY122333	PY1122333	PY11223331	PY11223332	PY11223333	1	38	0	1	2	2		2	2	2	2	1	2	2	2	2	2	2	2	2	2	2	1	2	2	2	2	2	2	2	2	2	9	2015	81	2019-06-06	1	1	2	10
PY	PY123	PY1123	PY11231	PY11232	PY11233	1	32	6	1	2	2		2	3	2	2	1	2	2	2	2	2	2	2	2	1	2	1	2	2	2	2	2	2	2	2	2	11	2016	41	2019-05-31	1	2	2	10
PY	PY1231	PY11231	PY112311	PY112313	PY112313	1	33	0	1	2	2		1	2	2	2	1	2	2	1	2	2	2	2	2	1	2	1	2	2	1	2	2	2	2	2	2	5	2016	60	2019-06-05	1	2	2	20
PY	PY1233	PY11233	PY112331	PY112332	PY112333	1	44	0	1	2	2		2	2	2	2	1	2	2	2	2	2	2	2	2	2	2	1	2	2	2	2	2	2	2	2	2	1	2017	107	2019-06-07	1	2	2	20
PY	PY2	PY12	PY121	PY122	PY123	1	33	0	1	2	2		2	3	2	1	1	2	2	1	2	2	2	2	2	2	1	1	2	2	1	2	2	2	2	2	2	6	2001	3	2019-05-23	2	2	2	10
PY	PY3	PY13	PY131	PY132	PY133	1	41	0	1	2	2		2	1	2	2	1	2	2	2	2	2	2	2	2	2	2	1	2	2	2	2	2	2	2	2	2	99	2003	4	2019-05-23	3	2	2	8
PY	PY4	PY14	PY141	PY142	PY143	1	41	0	1	2	2		3	2	2	2	1	2	2	2	2	2	2	2	2	2	2	1	2	2	2	2	2	2	2	2	2	4	2007	5	2019-05-23	4	2	2	10
PY	PY5	PY15	PY151	PY152	PY153	1	27	0	1	2	2		2	3	2	2	1	2	2	2	2	2	2	2	2	2	2	1	2	2	2	2	2	2	2	2	2	99	2018	6	2019-05-23	5	2	2	7
PY	PY6	PY16	PY161	PY162	PY163	1	41	0	1	2	2		2	4	2	2	1	2	2	2	2	2	2	2	2	2	2	1	2	2	2	2	2	2	2	2	2	6	2002	7	2019-05-23	6	1	1	10
PY	PY61	PY161	PY1611	PY1612	PY1613	1	37	0	1	2	2		1	3	2	2	1	2	2	2	2	2	2	2	2	2	2	1	2	2	2	2	2	2	2	2	2	99	2000	8	2019-05-24	6	1	1	3
PY	PY611	PY1611	PY16111	PY16112	PY16113	1	40	0	1	2	2		3	4	2	2	1	2	2	2	2	2	2	2	2	1	2	2	2	2	2	2	2	2	2	2	2	1	2004	12	2019-05-24	6	1	1	4
PY	PY6111	PY16111	PY161111	PY161112	PY161113	1	43	0	1	2	2		1	4	2	2	1	2	2	2	2	2	2	2	2	2	2	1	2	2	2	2	2	2	2	2	2	2	1994	18	2019-05-24	6	1	1	30
PY	PY6112	PY16112	PY161121	PY161122	PY161123	1	43	4	1	2	2		2	4	2	2	1	2	2	2	2	2	2	2	2	2	2	1	2	2	2	2	2	2	2	2	2	4	2004	30	2019-05-28	6	1	1	20
PY	PY6113	PY16113	PY161131	PY161132	PY161133	1	47	0	1	2	2		3	4	2	2	1	2	2	2	2	2	2	2	2	2	2	1	2	2	2	2	2	2	2	2	2	2	1990	16	2019-05-24	6	1	1	10
PY	PY61131	PY161131	PY1611311	PY1611312	PY1611313	1	41	0	1	2	2		2	4	2	2	1	2	2	2	2	2	2	2	2	2	2	1	2	2	2	2	2	2	2	2	2	99	2006	29	2019-05-28	6	1	1	5
PY	PY61132	PY161132	PY1611321	PY1611322	PY1611323	1	60	0	1	2	2		2	2	2	1	2	2	2	2	2	2	2	2	2	2	2	2	2	2	2	2	2	2	2	2	2	2	2001	24	2019-05-28	6	1	1	7
PY	PY611322	PY1611322	PY16113221	PY16113221	PY16113223	1	41	0	1	2	2		2	2	2	1	1	2	2	2	2	2	2	2	2	1	2	1	2	2	2	2	2	2	2	2	2	99	1999	71	2019-06-05	6	1	1	10
PY	PY6113221	PY16113221	PY161132211	PY161132212	PY161132213	1	36	0	1	2	2		2	4	2	2	1	2	2	2	2	2	2	2	2	2	2	1	2	2	2	2	2	2	2	2	2	6	1997	110	2019-06-07	6	2	2	5
PY	PY61133	PY161133	PY1611331	PY1611332	PY1611333	1	35	0	1	2	2		2	4	2	2	1	2	2	2	2	2	2	2	2	1	2	1	2	2	2	2	2	2	2	2	1	99	2011	27	2019-05-28	6	1	1	3
PY	PY611331	PY1611331	PY16113311	PY16113312	PY16113313	1	46	0	1	2	2		4	4	2	2	1	2	2	2	2	2	2	2	2	2	2	1	2	2	2	2	2	2	2	2	2	6	2002	56	2019-06-03	6	2	2	5
PY	PY6113311	PY16113311	PY161133111	PY161133112	PY161133113	1	44	2	1	2	2		2	2	2	1	1	2	2	2	2	2	2	2	2	2	2	1	2	2	2	2	2	2	2	2	2	2	1995	73	2019-06-05	6	2	2	30
PY	PY611332	PY1611332	PY16113321	PY16113322	PY16113323	1	35	5	1	2	2		1	4	2	2	1	2	2	2	2	2	2	2	2	2	2	1	2	2	2	2	2	2	2	2	2	6	2018	44	2019-05-31	6	1	1	3
PY	PY611333	PY1611333	PY16113331	PY16113332	PY16113333	1	35	5	1	2	2		2	2	2	2	1	2	2	2	2	2	2	2	2	2	2	1	2	2	2	2	2	2	2	2	2	5	2017	43	2019-05-31	6	1	1	3
PY	PY612	PY1612	PY16121	PY16122	PY16123	1	37	1	1	2	2		1	3	2	2	1	2	2	2	2	2	2	2	2	2	2	1	2	2	2	2	2	2	2	2	2	99	2012	10	2019-05-24	6	1	1	5
PY	PY6121	PY16121	PY161211	PY161212	PY161213	1	36	2	1	2	2		2	4	2	2	1	2	2	2	2	2	2	2	2	2	2	1	2	2	2	2	2	2	2	2	2	4	2013	14	2019-05-24	6	1	1	5
PY	PY61213	PY161213	PY1612131	PY1612132	PY1612133	1	31	0	1	2	2		1	4	2	2	1	2	2	2	2	2	2	2	2	1	2	1	2	2	2	2	2	2	2	2	2	7	2010	26	2019-05-28	6	1	1	10
PY	PY612131	PY1612131	PY16121311	PY16121312	PY16121313	1	41	11	1	2	2		2	4	2	2	1	2	2	2	2	2	2	2	2	1	2	1	2	2	2	2	2	2	2	2	2	99	2017	37	2019-05-30	6	1	1	3
PY	PY612132	PY1612132	PY16121321	PY16121322	PY16121323	1	43	0	1	2	2		1	4	2	2	1	2	2	2	2	2	2	2	2	2	2	1	2	2	2	2	2	2	2	2	2	6	2010	38	2019-05-30	6	1	1	1
PY	PY6121322	PY16121322	PY161213221	PY161213222	PY161213223	1	46	0	1	2	2		2	2	2	2	1	2	2	2	2	2	2	2	2	2	2	1	2	2	2	2	2	2	2	2	2	99	2008	45	2019-05-31	6	1	1	4
PY	PY61213221	PY161213221	PY1612132211	PY1612132212	PY1612132213	1	42	6	1	2	2		2	2	2	2	1	2	2	2	2	2	2	2	2	2	2	1	2	2	2	2	2	2	2	2	2	10	2016	58	2019-06-03	6	1	1	2
PY	PY61213222	PY161213222	PY1612132221	PY1612132222	PY1612132223	1	37	6	1	2	2		2	2	2	2	1	2	2	2	2	2	2	2	2	2	2	1	2	2	2	2	2	2	2	2	2	7	2013	57	2019-06-03	6	1	1	2
PY	PY612132221	PY1612132221	PY16121322211	PY16121322212	PY16121322213	1	43	0	1	2	2		4	3	2	1	1	2	2	1	2	2	2	2	2	1	2	1	2	2	2	2	2	2	2	2	1	10	1997	98	2019-06-06	6	1	2	20
PY	PY61213223	PY161213223	PY1612132231	PY1612132232	PY1612132233	1	51	0	1	2	2		2	2	2	1	1	2	2	2	2	2	2	2	2	2	2	1	2	2	2	2	2	2	2	2	2	99	2010	75	2019-06-05	6	1	1	3
PY	PY6121323	PY16121323	PY161213231	PY161213232	PY161213233	1	38	6	1	2	2		2	2	2	2	1	2	2	2	2	2	2	2	2	2	2	1	2	2	2	2	2	2	2	2	2	2	2018	46	2019-05-31	6	1	1	2
PY	PY612133	PY1612133	PY16121331	PY16121332	PY16121333	1	48	2	1	2	2		2	3	2	2	1	2	2	1	2	2	2	2	2	2	2	1	2	2	2	2	2	2	2	2	2	99	2012	36	2019-05-30	6	1	1	3
PY	PY6122	PY16122	PY161221	PY161222	PY161223	1	42	0	1	2	2		2	4	2	1	1	2	2	2	2	2	2	2	2	2	2	1	2	2	2	2	2	2	2	2	2	7	2005	19	2019-05-24	6	1	1	3
PY	PY61221	PY161221	PY1612211	PY1612212	PY1612213	1	39	0	1	2	2		2	3	2	1	1	2	2	1	2	2	2	2	2	2	1	1	2	2	1	2	2	2	2	2	2	9	1999	25	2019-05-28	6	2	2	20
PY	PY612211	PY1612211	PY16122111	PY16122112	PY16122113	1	29	3	1	2	2		2	3	2	2	1	2	2	1	2	2	2	2	2	1	2	1	2	2	1	2	2	2	2	2	2	3	2015	69	2019-06-05	6	1	2	15
PY	PY6122111	PY16122111	PY161221111	PY161221112	PY161221113	1	34	0	1	2	2		1	2	2	2	1	2	2	2	2	2	2	2	2	2	2	1	2	2	2	2	2	2	2	2	2	99	2010	74	2019-06-05	6	1	1	10
PY	PY6122113	PY16122113	PY161221131	PY161221132	PY161221133	1	40	3	1	2	2		3	3	2	2	1	2	2	2	2	2	2	2	2	2	2	1	2	2	2	2	2	2	2	2	2	3	2008	108	2019-06-07	6	2	2	2
PY	PY612212	PY1612212	PY16122121	PY16122122	PY16122123	1	30	0	1	2	2		1	3	2	2	1	2	2	2	2	2	2	2	2	2	2	1	2	2	2	2	2	2	2	2	2	99	2015	67	2019-06-05	6	1	1	5
PY	PY612213	PY1612213	PY16122131	PY16122132	PY16122133	1	42	0	1	2	2		2	2	2	2	1	2	2	2	2	2	2	2	2	2	2	1	2	2	2	2	2	2	2	2	2	99	2013	68	2019-06-05	6	1	1	3
PY	PY6122131	PY16122131	PY161221311	PY161221312	PY161221313	1	41	0	1	2	2		2	2	2	2	1	2	2	1	2	2	2	2	2	2	2	1	2	2	1	2	2	2	2	2	2	10	2001	100	2019-06-06	6	1	1	3
PY	PY6122133	PY16122133	PY161221331	PY16122332	PY161221333	1	35	0	1	2	2		2	2	2	1	1	2	2	1	2	2	2	2	2	1	2	1	2	2	1	2	2	2	2	2	2	4	2016	97	2019-06-06	6	2	2	5
PY	PY61221333	PY161221333	PY1612213331	PY1612213332	PY1612213333	1	41	8	1	2	2		2	3	2	2	1	2	2	2	2	2	2	2	2	2	2	1	2	2	2	2	2	2	2	2	2	10	2010	99	2019-06-06	6	1	1	8
PY	PY61222	PY161222	PY1612221	PY1612222	PY1612223	1	38	5	1	2	2		2	3	2	2	1	2	2	2	2	2	2	2	2	1	2	1	2	2	2	2	2	2	2	2	2	5	2010	23	2019-05-28	6	1	1	3
PY	PY6123	PY16123	PY161231	PY161232	PY161233	1	37	0	1	2	2		2	4	2	2	1	2	2	1	2	2	2	2	2	2	2	1	2	2	1	2	2	2	2	2	2	10	2008	15	2019-05-24	6	1	1	50
PY	PY61231	PY161231	PY1612311	PY1612312	PY1612313	1	30	0	1	2	2		1	2	2	2	1	2	2	1	2	2	2	2	2	2	2	1	2	2	2	2	2	2	2	2	2	5	2016	91	2019-06-06	6	2	2	30
PY	PY612313	PY1612313	PY16123131	PY16123132	PY16123133	1	36	0	1	2	2		1	4	2	2	1	2	2	2	2	2	2	2	2	2	2	1	2	2	2	2	2	2	2	2	2	3	2001	93	2019-06-06	6	2	2	20
PY	PY6123132	PY16123132	PY161231321	PY161231322	PY161231323	1	49	0	1	2	2		2	2	1	2	1	2	2	2	2	2	2	2	2	2	2	1	2	2	2	2	2	2	2	2	2	6	2014	114	2019-06-07	6	2	2	1
PY	PY61232	PY161232	PY1612321	PY1612322	PY1612323	1	45	2	1	2	2		3	3	2	1	1	2	2	1	2	2	2	2	2	2	2	1	2	2	1	2	2	2	2	2	2	99	2009	32	2019-05-30	6	1	1	4
PY	PY612321	PY1612321	PY16123211	PY16123212	PY16123213	1	46	0	1	2	2		2	2	2	1	1	2	2	2	2	2	2	2	2	2	2	1	2	2	2	2	2	2	2	2	2	10	1997	94	2019-06-06	6	1	1	3
PY	PY612322	PY1612322	PY16123221	PY16123222	PY16123223	1	43	0	1	2	2		2	2	2	2	1	2	2	2	2	2	2	2	2	2	2	1	2	2	2	2	2	2	2	2	2	4	2011	95	2019-06-06	6	1	1	3
PY	PY6123221	PY16123221	PY161232211	PY161232212	PY161232213	1	42	0	1	2	2		2	4	1	2	1	2	2	2	2	2	2	2	2	2	2	1	2	2	2	2	2	2	2	2	2	99	2000	105	2019-06-07	6	2	2	5
PY	PY6123222	PY16123222	PY161232221	PY161232222	PY161232223	1	43	0	1	2	2		2	2	2	2	1	2	2	2	2	2	2	2	2	2	2	1	2	2	2	2	2	2	2	2	2	8	2009	113	2019-06-07	6	2	2	3
PY	PY6123223	PY16123223	PY161232231	PY161232232	PY161232233	1	39	0	1	2	2		2	2	2	2	1	2	2	2	2	2	2	2	2	2	2	1	2	2	2	2	2	2	2	2	2	7	2013	112	2019-06-07	6	2	2	3
PY	PY61233	PY161233	PY1612331	PY1612332	PY1612333	1	37	3	1	2	2		2	2	2	2	1	2	2	1	2	2	2	2	2	2	2	1	2	2	1	2	2	2	2	2	2	10	2003	28	2019-05-28	6	1	1	10
PY	PY612333	PY1612333	PY16123331	PY16123332	PY16123333	1	45	0	1	2	2		2	2	2	1	1	2	2	1	2	2	2	2	2	2	2	1	2	2	1	2	2	2	2	2	2	8	2005	35	2019-05-30	6	1	1	4
PY	PY6123331	PY16123331	PY161233311	PY161233312	PY161233313	1	54	0	1	2	2		2	2	2	1	1	2	2	2	2	2	2	2	2	1	2	1	2	2	2	2	2	2	2	2	2	99	2010	76	2019-06-05	6	2	2	20
PY	PY61233311	PY161233311				1	48	6	1	2	2		2	3	2	2	1	2	2	2	2	2	2	2	2	2	2	1	2	2	2	2	2	2	2	2	2	99	2000	116	2019-06-12	6	2	2	100
PY	PY61233312	PY161233312	PY1612333121	PY1612333122	PY1612333123	1	31	5	1	2	2		2	4	2	2	1	2	2	2	2	2	2	2	2	1	2	1	2	2	2	2	2	2	2	2	2	3	2003	101	2019-06-06	6	2	2	10
PY	PY61233313	PY161233313	PY1612333131	PY1612333132	PY1612333133	1	45	2	1	2	2		2	3	2	2	1	2	2	2	2	2	2	2	2	2	2	1	2	2	2	2	2	2	2	2	2	9	2009	102	2019-06-07	6	1	1	10
PY	PY6123332	PY16123332	PY161233321	PY161233322	PY161233323	1	38	5	1	2	2		2	2	2	2	1	2	2	2	2	2	2	2	2	2	2	1	2	2	2	2	2	2	2	2	2	10	2010	48	2019-05-31	6	2	2	4
PY	PY6123333	PY16123333	PY161233331	PY161233332	PY161233333	1	35	2	1	2	2		2	2	2	2	1	2	2	2	2	2	2	2	2	2	2	1	2	2	2	2	2	2	2	2	2	10	2009	47	2019-05-31	6	2	2	2
PY	PY61233332	PY161233332	PY1612333321	PY1612333322	PY1612333323	1	31	0	1	2	2		1	4	2	2	1	2	2	2	2	2	2	2	2	2	2	1	2	2	2	2	2	2	2	2	2	7	2014	106	2019-06-07	6	2	2	5
PY	PY62	PY162	PY1621	PY1622	PY1623	1	54	0	1	2	2		2	4	2	2	1	2	2	1	2	2	2	2	2	2	2	1	2	2	1	2	2	2	2	2	2	9	2005	9	2019-05-24	6	1	1	10
PY	PY621	PY1621	PY16211	PY16212	PY16213	1	44	0	1	2	2		3	3	2	2	1	2	2	2	2	2	2	2	2	2	2	1	2	2	2	2	2	2	2	2	2	99	2010	13	2019-05-24	6	1	1	4
PY	PY6211	PY16211	PY162111	PY162112	PY162113	1	35	0	1	2	2		2	3	2	2	1	2	2	2	2	2	2	2	2	2	2	1	2	2	2	2	2	2	2	2	2	10	2001	21	2019-05-28	6	1	1	4
PY	PY62111	PY162111	PY1621111	PY1621112	PY1621113	1	24	0	1	2	2		2	4	1	2	1	2	2	2	2	2	2	2	2	2	2	1	2	2	2	2	2	2	2	2	2	4	2002	118	2019-06-21	6	1	1	2
PY	PY621111	PY1621111	PY16211111	PY16211112	PY16211113	1	46	4	1	2	2		2	3	2	2	1	2	2	2	2	2	2	2	2	2	2	2	2	2	2	2	2	2	2	2	2	99	2012	121	2019-06-21	6	1	1	1
PY	PY6211111	PY16211111	PY162111111	PY162111112	PY162111113	1	44	0	1	2	2		2	3	2	2	1	2	2	2	2	2	2	2	2	2	2	2	2	2	2	2	2	2	2	2	2	99	2013	122	2019-06-21	6	1	1	1
PY	PY62111111	PY162111111	PY1621111111	PY1621111112	PY1621111113	1	33	0	1	2	2		2	4	2	2	1	2	2	2	2	1	2	2	2	2	2	1	2	2	2	2	2	2	2	2	2	10	1999	124	2019-06-21	6	1	1	2
PY	PY621111111	PY1621111111				1	38	0	1	2	2		4	3	2	2	1	2	2	2	2	2	2	2	2	2	2	1	2	2	2	2	2	2	2	2	2	9	2010	131	2019-06-21	6	1	1	2
PY	PY621111112	PY1621111112				1	29	0	1	2	2		3	2	2	2	1	2	2	2	2	2	2	2	2	2	2	1	2	2	2	2	2	2	2	2	2	99	2009	129	2019-06-21	6	1	1	5
PY	PY621111113	PY1621111113				1	26	0	1	2	2		2	3	2	2	1	2	2	2	2	2	2	2	2	2	2	2	2	2	2	2	2	2	2	2	2	99	2017	130	2019-06-21	6	1	1	3
PY	PY62111112	PY162111112				1	49	9	1	2	2		2	3	2	2	1	2	2	2	2	2	2	2	2	2	2	2	2	2	2	2	2	2	2	2	2	99	2009	125	2019-06-21	6	1	1	5
PY	PY62111113	PY162111113				1	42	6	1	2	2		2	3	2	2	1	2	2	2	2	2	2	2	2	2	2	2	2	2	2	2	2	2	2	2	2	99	2015	128	2019-06-21	6	1	1	2
PY	PY6211112	PY16211112				1	39	0	1	2	2		1	4	1	2	1	2	2	2	2	2	2	2	2	2	2	1	2	2	2	2	2	2	2	2	2	11	2001	120	2019-06-21	6	2	2	2
PY	PY6211113	PY16211113				1	39	0	1	2	2		2	2	1	2	1	2	2	2	2	2	2	2	2	2	2	1	2	2	2	2	2	2	2	2	2	99	1998	126	2019-06-21	6	1	1	2
PY	PY621112	PY1621112	PY16211121	PY16211122	PY16211123	1	53	0	1	2	2		5	3	2	2	1	2	2	2	2	2	2	2	2	2	2	1	2	2	2	2	2	2	2	2	2	99	1998	123	2019-06-21	6	1	1	1
PY	PY621113	PY1621113	PY16211131	PY16211132	PY16211133	1	34	0	1	2	2		2	2	2	2	1	2	2	2	2	2	2	2	2	2	2	2	2	2	2	2	2	2	2	2	2	99	2016	119	2019-06-21	6	1	1	1
PY	PY6211131	PY16211131				1	32	0	1	2	2		3	2	2	2	1	2	2	2	2	2	2	2	2	2	2	1	2	2	2	2	2	2	2	2	2	99	2002	127	2019-06-21	6	1	1	6
PY	PY62112	PY162112	PY1621121	PY1621122	PY1621123	1	50	1	1	2	2		2	2	2	1	1	2	2	2	2	2	2	2	2	2	2	1	2	2	2	2	2	2	2	2	2	6	2009	34	2019-05-30	6	1	1	2
PY	PY621121	PY1621121	PY16211211	PY16211211	PY16211213	1	40	5	1	2	2		2	3	2	1	1	2	2	2	2	2	2	2	2	1	2	1	2	2	2	2	2	2	2	2	2	99	2013	70	2019-06-05	6	1	2	4
PY	PY621122	PY1621122	PY16211221	PY16211222	PY16211223	1	39	6	1	2	2		2	3	2	2	1	2	2	2	2	2	2	2	2	2	2	1	2	2	2	2	2	2	2	2	2	2	2016	49	2019-06-03	6	1	1	5
PY	PY6211221	PY16211221	PY162112211	PY162112211	PY162112213	1	48	0	1	2	2		2	4	2	2	1	2	2	2	2	2	2	2	2	1	2	1	2	2	2	2	2	2	2	2	2	99	2000	72	2019-06-05	6	1	1	20
PY	PY621123	PY1621123	PY16211231	PY16211232	PY16211233	1	42	0	1	2	2		2	2	2	2	1	2	2	2	2	2	2	2	2	1	2	1	2	2	2	2	2	2	2	2	2	6	2013	39	2019-05-30	6	1	1	5
PY	PY62113	PY162113	PY1621131	PY1621132	PY1621133	1	43	5	1	2	2		2	2	2	2	1	2	2	1	2	2	2	2	2	2	2	1	2	2	1	2	2	2	2	2	2	3	2000	33	2019-05-30	6	2	2	2
PY	PY621132	PY1621132	PY16211321	PY16211321	PY16211323	1	47	0	1	2	2		2	2	2	2	1	2	2	1	2	2	2	2	2	2	2	1	2	2	2	2	2	2	2	2	2	99	2015	96	2019-06-06	6	2	2	20
PY	PY6211321	PY16211321	PY162113211	PY162113212	PY162113213	1	41	6	1	2	2		1	1	2	2	1	2	2	2	2	2	2	2	2	2	2	1	2	2	2	2	2	2	2	2	2	6	2017	111	2019-06-07	6	2	2	1
PY	PY621133	PY1621133	PY16211331	PY16211332	PY16211333	1	32	0	2	1	2		3	2	2	2	1	2	2	2	2	2	2	2	2	2	2	1	2	2	2	2	2	2	2	2	2	11	2011	109	2019-06-07	6	1	2	20
PY	PY6212	PY16212	PY162121	PY162122	PY162123	1	34	0	1	2	2		1	2	2	2	1	2	2	1	2	1	2	2	2	2	2	1	2	2	2	2	2	2	2	2	2	4	2002	20	2019-05-28	6	1	1	30
PY	PY62122	PY162122	PY1621221	PY1621221	PY1621223	1	55	2	1	2	2		2	4	2	2	1	2	2	2	2	2	2	2	2	2	2	1	2	2	2	2	2	2	2	2	2	6	1986	92	2019-06-06	6	1	1	20
PY	PY622	PY1622	PY16221	PY16222	PY16223	1	33	0	1	2	2		2	3	9	2	1	2	2	1	2	2	2	2	2	2	2	1	2	2	1	2	2	2	2	2	2	10	2007	11	2019-05-24	6	1	1	4
PY	PY6223	PY16223	PY162231	PY162232	PY162233	1	42	0	1	2	2		2	2	2	1	1	2	2	1	2	2	2	2	2	2	2	1	2	2	2	2	2	2	2	2	2	8	2000	22	2019-05-28	6	1	1	3
PY	PY623	PY2623	PY26231	PY26232	PY26233	1	0	0	0	0	0	0																												17	2019-05-24	6	0	1	10
TNA	TNA1	TNA11	TNA111	TNA112	TNA113	1	43	0	1	2	2		2	3	2	2	1	2	2	1	2	2	2	2	2	2	2	1	2	2	2	2	2	2	2	2	2	99	2010	1	2019-05-27	1	1	1	20
TNA	TNA11	TNA111	TNA1111	TNA1112	TNA1113	1	39	0	1	2	2		1	4	2	1	1	2	2	1	2	2	2	2	2	2	2	1	2	2	2	2	2	2	2	2	2	99	2000	5	2019-05-27	1	1	1	25
TNA	TNA111	TNA1111	TNA11111	TNA11112	TNA11113	1	45	0	1	2	2		2	3	2	2	1	2	2	2	2	2	2	2	2	2	2	1	2	2	2	2	2	2	2	2	2	99	2010	12	2019-05-28	1	1	1	10
TNA	TNA1111	TNA11111	TNA111111	TNA111112	TNA111113	1	25	0	1	2	2		2	2	2	2	1	2	2	2	2	2	2	2	2	2	2	1	2	2	2	2	2	2	2	2	2	99	2012	18	2019-05-29	1	1	1	20
TNA	TNA1113	TNA11113				1	44	1	1	2	2		2	4	2	2	1	2	2	2	2	2	2	2	2	2	2	1	2	2	2	2	2	2	2	2	2	1	2007	125	2019-06-19	1	1	1	4
TNA	TNA112	TNA1112	TNA11121	TNA11122	TNA11123	1	46	0	1	2	2		2	2	2	2	1	2	2	2	2	2	2	2	2	2	2	1	2	2	2	2	2	2	2	2	2	99	2016	13	2019-05-28	1	1	2	10
TNA	TNA1121	TNA11121	TNA111211	TNA111212	TNA111213	1	39	0	1	2	2		2	4	1	1	1	2	2	2	2	2	2	2	2	2	2	1	2	2	2	2	2	2	2	2	2	99	2003	23	2019-05-30	1	1	2	12
TNA	TNA11211	TNA111211	TNA1112111	TNA1112112	TNA1112113	1	48	0	1	2	2		1	3	2	2	1	2	2	2	2	2	2	2	2	2	2	1	2	2	2	2	2	2	2	2	2	9	2015	50	2019-06-11	1	1	2	5
TNA	TNA112111	TNA1112111	TNA11121111	TNA11121112	TNA11121113	1	44	0	1	2	2		3	3	2	1	1	2	2	1	2	2	2	2	2	2	2	1	2	2	2	2	2	2	2	2	2	99	2003	52	2019-06-11	1	1	1	10
TNA	TNA112112	TNA1112112	TNA11121121	TNA11121122	TNA11121123	1	42	0	1	2	2		2	2	2	1	1	2	2	2	2	2	2	2	2	2	2	1	2	2	2	2	2	2	2	2	2	99	1999	53	2019-06-11	1	1	1	3
TNA	TNA112113	TNA1112113	TNA11121131	TNA11121132	TNA11121133	1	42	0	1	2	2		3	2	2	1	1	2	2	2	2	2	2	2	2	2	2	1	2	2	2	2	2	2	2	2	2	7	1998	55	2019-06-11	1	1	1	10
TNA	TNA1121131	TNA11121131	TNA111211311	TNA111211312	TNA111211313	1	34	1	1	2	2		3	3	2	2	1	2	2	2	2	2	2	2	2	2	2	1	2	2	2	2	2	2	2	2	2	99	2004	78	2019-06-13	1	1	1	15
TNA	TNA1121132	TNA11121132	TNA111211321	TNA111211322	TNA111211323	1	35	6	1	2	2		2	4	2	2	1	2	2	1	2	1	2	2	2	2	2	1	2	2	2	2	2	2	2	2	2	99	2000	79	2019-06-13	1	1	1	30
TNA	TNA1121133	TNA11121133	TNA111211331	TNA111211332	TNA111211333	1	42	0	1	2	2		2	3	2	1	1	2	2	2	2	2	2	2	2	2	2	1	2	2	2	2	2	2	2	2	2	99	2003	69	2019-06-12	1	1	1	5
TNA	TNA11211331	TNA111211331				1	41	3	1	2	2		3	3	2	1	1	2	2	2	2	1	2	2	2	2	2	1	2	2	2	2	2	2	2	2	2	12	2006	108	2019-06-17	1	1	1	5
TNA	TNA11211332	TNA111211332				1	43	4	1	2	2		2	2	2	1	1	2	2	2	2	2	2	2	2	2	2	1	2	2	2	2	2	2	2	2	2	99	2001	107	2019-06-17	1	1	1	15
TNA	TNA11211333	TNA111211333				1	42	7	1	2	2		2	2	2	2	1	2	2	2	2	2	2	2	2	2	2	1	2	2	2	2	2	2	2	2	2	12	2003	111	2019-06-17	1	1	1	3
TNA	TNA1122	TNA11122	TNA111221	TNA111222	TNA111223	1	50	0	1	2	2		3	2	2	1	1	2	2	2	2	2	2	2	2	2	2	1	2	2	2	2	2	2	2	2	2	1	2006	24	2019-05-30	1	1	1	5
TNA	TNA1123	TNA11123	TNA111231	TNA111232	TNA111233	1	46	0	1	2	2		2	4	2	1	1	2	2	1	2	2	2	2	2	2	2	1	2	2	2	2	2	2	2	2	2	99	2001	22	2019-05-30	1	2	2	13
TNA	TNA11231	TNA111231	TNA1112311	TNA1112312	TNA1112313	1	54	0	1	2	2		2	4	2	1	1	2	2	2	2	2	2	2	2	2	2	1	2	2	2	2	2	2	2	2	2	10	2000	28	2019-05-31	1	1	2	6
TNA	TNA113	TNA1113	TNA11131	TNA11132	TNA11133	1	44	0	1	2	2		4	3	2	2	1	2	2	2	2	2	2	2	2	2	2	1	2	2	2	2	2	2	2	2	2	9	2000	17	2019-05-29	1	1	1	8
TNA	TNA1131	TNA11131	TNA111311	TNA111312	TNA111313	1	39	0	1	2	2		2	3	2	2	1	2	2	2	2	2	2	2	2	2	2	1	2	2	2	2	2	2	2	2	2	99	2013	19	2019-05-30	1	2	2	6
TNA	TNA11311	TNA111311	TNA1133111	TNA1133112	TNA1133113	1	45	0	1	2	2		2	3	2	1	1	2	2	2	2	2	2	2	2	2	2	1	2	2	2	2	2	2	2	2	2	9	2000	25	2019-05-31	1	1	1	6
TNA	TNA11312	TNA111312	TNA1133121	TNA1133122	TNA1133121	1	48	0	1	2	2		2	3	2	1	1	2	2	2	2	2	2	2	2	2	2	1	2	2	2	2	2	2	2	2	2	99	2000	26	2019-05-31	1	1	1	15
TNA	TNA11313	TNA111313	TNA1133131	TNA1133132	TNA1133133	1	40	0	1	2	2		2	4	2	2	1	2	2	2	2	2	2	2	2	2	2	1	2	2	2	2	2	2	2	2	2	99	1998	27	2019-05-31	1	1	1	5
TNA	TNA1132	TNA11132	TNA111321	TNA111322	TNA111323	1	43	0	1	2	2		1	2	2	2	1	2	2	2	2	2	2	2	2	2	2	1	2	2	2	2	2	2	2	2	2	99	2004	21	2019-05-30	1	2	2	6
TNA	TNA1133	TNA11133	TNA111331	TNA111332	TNA111333	1	49	0	1	2	2		4	3	2	1	1	2	2	1	2	2	2	2	2	2	2	1	2	2	2	2	2	2	2	2	2	99	2012	20	2019-05-30	1	1	1	3
TNA	TNA12	TNA112	TNA1121	TNA1122	TNA1123	1	47	0	1	2	2		2	2	2	2	1	2	2	2	2	2	2	2	2	2	2	1	2	2	2	2	2	2	2	2	2	4	2014	2	2019-05-27	1	1	1	5
TNA	TNA121	TNA1121	TNA11211	TNA11212	TNA11213	1	52	0	1	2	2		2	3	2	1	1	2	2	2	2	2	2	2	2	2	2	1	2	2	2	2	2	2	2	2	2	99	2000	8	2019-05-28	1	1	2	10
TNA	TNA122	TNA1122	TNA11221	TNA11222	TNA11223	1	61	0	1	2	2		2	3	2	2	1	2	2	2	2	2	2	2	2	2	2	1	2	2	2	2	2	2	2	2	2	99	2006	7	2019-05-28	1	2	2	10
TNA	TNA123	TNA1123	TNA11231	TNA11232	TNA11233	1	35	0	1	2	2		4	2	2	2	1	2	2	2	2	2	2	2	2	2	2	1	2	2	2	2	2	2	2	2	2	99	2004	16	2019-05-29	1	1	1	5
TNA	TNA13	TNA113	TNA1131	TNA1132	TNA1133	2	45	3	1	2	2		2	3	2	2	1	1	2	2	2	2	2	2	2	2	2	1	2	2	2	2	2	2	2	2	2	99	2003	3	2019-05-27	1	1	1	5
TNA	TNA131	TNA1131	TNA11311	TNA11312	TNA11313	1	47	0	1	2	2		2	4	2	1	1	2	2	2	2	2	2	2	2	2	2	1	2	2	2	2	2	2	2	2	2	6	2017	9	2019-05-28	1	2	2	6
TNA	TNA132	TNA1132	TNA11321	TNA11322	TNA11323	1	40	0	1	2	2		3	4	2	1	1	2	2	2	2	2	2	2	2	2	2	1	2	2	2	2	2	2	2	2	2	99	2000	11	2019-05-28	1	1	1	50
TNA	TNA133	TNA1133	TNA11331	TNA11332	TNA11333	1	43	0	1	2	2		1	3	2	2	1	2	2	2	2	2	2	2	2	2	2	1	2	2	2	2	2	2	2	2	2	99	2000	14	2019-05-28	1	1	1	4
TNA	TNA1331	TNA11331	TNA113311	TNA113312	TNA113313	1	50	0	1	2	2		2	3	2	1	1	2	2	2	2	2	2	2	2	2	2	1	2	2	2	2	2	2	2	2	2	99	1998	29	2019-05-31	1	2	2	10
TNA	TNA1332	TNA11332	TNA113321	TNA113322	TNA113323	1	56	0	1	2	2		2	4	2	1	1	2	2	2	2	2	2	2	2	2	2	1	2	2	2	2	2	2	2	2	2	99	2002	30	2019-06-05	1	1	2	1
TNA	TNA13322	TNA113322	TNA1133221	TNA1133222	TNA1133223	1	49	8	1	2	2		2	3	2	1	1	2	2	2	2	2	2	2	2	2	2	1	2	2	2	2	2	2	2	2	2	99	1994	84	2019-06-14	1	2	2	3
TNA	TNA133222	TNA1133222	TNA11332221	TNA11332222	TNA11332223	1	58	4	1	2	2		2	2	2	2	1	2	2	2	2	2	2	2	2	2	2	1	2	2	2	2	2	2	2	2	2	99	2000	96	2019-06-14	1	2	2	10
TNA	TNA13323	TNA113323	TNA1133231	TNA1133232	TNA1133233	1	56	8	1	2	2		2	2	2	1	1	2	2	2	2	2	2	2	2	2	2	2	2	2	2	2	2	2	2	2	2	99	1992	83	2019-06-14	1	1	2	10
TNA	TNA133233	TNA1133233	TNA11332332	TNA11332331	TNA11332333	1	46	8	1	2	2		4	2	2	1	1	2	2	2	2	2	2	2	2	2	2	1	2	2	2	2	2	2	2	2	2	99	2005	95	2019-06-14	1	2	2	3
TNA	TNA1332331	TNA11332331				1	18	8	1	2	2		1	3	2	2	1	2	2	1	2	1	2	2	2	2	2	1	2	2	2	2	2	2	2	2	2	1	2019	120	2019-06-18	1	2	2	3
TNA	TNA1332332	TNA11332332				1	18	10	1	2	2		1	2	2	2	1	2	2	1	2	1	2	2	2	2	2	1	2	2	2	2	2	2	2	2	2	9	2017	121	2019-06-18	1	2	2	3
TNA	TNA1332333	TNA11332333				1	20	2	1	2	2		1	2	2	2	1	2	2	2	2	1	2	2	2	2	2	1	2	2	2	2	2	2	2	2	2	10	2016	122	2019-06-18	1	2	2	5
TNA	TNA2	TNA12	TNA121	TNA122	TNA123	1	53	0	1	2	2		2	4	2	1	1	2	2	1	2	2	2	2	2	2	2	1	2	2	2	2	2	2	2	2	2	99	1992	4	2019-05-27	2	1	1	5
TNA	TNA22	TNA122	TNA1221	TNA1222	TNA1223	1	46	0	1	2	2		1	4	2	1	1	2	2	2	2	2	2	2	2	2	2	1	2	2	2	2	2	2	2	2	2	9	2002	6	2019-05-27	2	1	1	15
TNA	TNA3	TNA13	TNA131	TNA132	TNA133	1	34	0	1	2	2		2	2	2	2	1	2	2	2	2	2	2	2	2	2	2	1	2	2	2	2	2	2	2	2	2	99	2016	15	2019-05-29	3	1	1	4
TNA	TNA4	TNA14	TNA141	TNA142	TNA143	1	41	0	1	2	2		3	3	2	1	1	2	2	2	2	2	2	2	2	2	2	1	2	2	2	2	2	2	2	2	2	99	2000	31	2019-06-05	4	1	1	10
TNA	TNA41	TNA141	TNA1411	TNA1412	TNA1413	1	43	0	1	2	2		2	4	2	1	1	2	2	2	2	2	2	2	2	2	2	1	2	2	2	2	2	2	2	2	2	99	1998	32	2019-06-07	4	1	1	7
TNA	TNA411	TNA1411	TNA14111	TNA14112	TNA14113	1	42	0	1	2	2		1	3	2	2	1	2	2	1	2	2	2	2	2	2	2	1	2	2	2	2	2	2	2	2	2	99	1998	38	2019-06-10	4	1	1	4
TNA	TNA412	TNA1412	TNA14121	TNA14122	TNA14123	1	45	0	1	2	2		1	4	2	1	1	2	2	1	2	2	2	2	2	2	2	1	2	2	2	2	2	2	2	2	2	7	1993	39	2019-06-10	4	2	2	6
TNA	TNA4121	TNA14121	TNA141211	TNA141212	TNA141213	1	56	0	1	2	2		2	4	2	1	1	2	2	2	2	2	2	2	2	2	2	1	2	2	2	2	2	2	2	2	2	99	1994	41	2019-06-10	4	1	1	5
TNA	TNA41211	TNA141211	TNA1412111	TNA1412112	TNA1412113	1	48	0	1	2	2		2	4	2	2	1	2	2	2	2	2	2	2	2	2	2	2	2	2	2	2	2	2	2	2	2	99	2010	49	2019-06-11	4	1	1	6
TNA	TNA412111	TNA1412111				1	45	2	1	2	2		2	3	2	2	1	2	2	2	2	2	2	2	2	2	2	1	2	2	2	2	2	2	2	2	2	10	2014	119	2019-06-18	4	1	1	30
TNA	TNA412112	TNA1412112	TNA14121121	TNA14121122	TNA14121123	1	31	0	1	2	2		2	4	2	2	1	2	2	2	2	2	2	2	2	2	2	1	2	2	2	2	2	2	2	2	2	7	2012	51	2019-06-11	4	1	1	5
TNA	TNA4121121	TNA14121121	TNA141211211	TNA141211212	TNA141211213	1	31	0	1	2	2		1	3	2	2	1	2	2	2	2	2	2	2	2	2	2	1	2	2	2	2	2	2	2	2	2	8	2010	54	2019-06-11	4	1	1	15
TNA	TNA4121122	TNA14121122	TNA141211221	TNA141211222	TNA141211223	1	33	0	1	2	2		1	2	2	2	1	2	2	2	2	2	2	2	2	2	2	1	2	2	2	2	2	2	2	2	2	99	2005	65	2019-06-12	4	1	1	3
TNA	TNA41211221	TNA141211221	TNA1412112211	TNA1412112212	TNA1412112213	1	40	0	1	2	2		2	3	2	1	1	2	2	1	2	2	2	2	2	2	2	1	2	2	2	2	2	2	2	2	2	99	1995	66	2019-06-12	4	1	1	15
TNA	TNA41211222	TNA141211222	TNA1412112221	TNA1412112222	TNA1412112223	1	37	0	1	2	2		2	2	2	2	1	2	2	2	2	2	2	2	2	2	2	1	2	2	2	2	2	2	2	2	2	8	2005	67	2019-06-12	4	1	1	10
TNA	TNA41211223	TNA141211223	TNA1412112231	TNA1412112232	TNA1412112233	1	41	0	1	2	2		2	4	2	1	1	2	2	2	2	2	2	2	2	2	2	1	2	2	2	2	2	2	2	2	2	99	2000	68	2019-06-12	4	1	1	30
TNA	TNA4121123	TNA14121123	TNA141211231	TNA141211232	TNA141211233	1	30	0	1	2	2		3	2	2	2	1	2	2	1	2	1	2	2	2	2	2	1	2	2	2	2	2	2	2	2	2	99	2015	56	2019-06-11	4	1	1	5
TNA	TNA412113	TNA1412113	TNA14121131	TNA14121131	TNA14121133	1	53	10	1	2	2		2	3	2	1	1	2	2	1	2	2	2	2	2	2	2	2	2	2	2	2	2	2	2	2	2	99	2002	89	2019-06-14	4	1	1	5
TNA	TNA41212	TNA141212	TNA1412121	TNA1412122	TNA1412123	1	45	0	1	2	2		2	3	2	2	1	2	2	2	2	2	2	2	2	2	2	1	2	2	2	2	2	2	2	2	2	99	2005	48	2019-06-11	4	1	1	3
TNA	TNA41213	TNA141213	TNA1412131	TNA1412132	TNA1412133	1	31	4	1	2	2		3	3	2	2	1	2	2	2	2	1	2	2	2	2	2	1	2	2	2	2	1	2	2	2	2	3	2012	43	2019-06-10	4	1	1	10
TNA	TNA4122	TNA14122	TNA141221	TNA141222	TNA141223	1	42	0	1	2	2		2	4	2	2	1	2	2	2	2	2	2	2	2	2	2	1	2	2	2	2	2	2	2	2	2	5	1998	42	2019-06-10	4	1	1	30
TNA	TNA4123	TNA14123	TNA141231	TNA141232	TNA141233	1	45	0	1	2	2		4	3	2	2	1	2	2	2	2	2	2	2	2	2	2	1	2	2	2	2	2	2	2	2	2	6	2014	40	2019-06-10	4	1	1	5
TNA	TNA41232	TNA141232	TNA1412321	TNA1412322	TNA1412323	1	38	0	1	2	2		3	2	2	2	1	2	2	1	2	1	2	2	2	2	2	1	2	2	2	2	2	2	2	2	2	99	2004	58	2019-06-11	4	1	1	4
TNA	TNA41233	TNA141233	TNA1412331	TNA1412332	TNA1412333	1	36	0	1	2	2		3	2	2	2	1	2	2	1	2	1	2	2	2	2	2	1	2	2	2	2	2	2	2	2	2	3	1992	57	2019-06-11	4	2	2	25
TNA	TNA42	TNA142	TNA1421	TNA1422	TNA1423	1	54	0	1	2	2		2	3	2	1	1	2	2	1	2	2	2	2	2	2	2	1	2	2	2	2	2	2	2	2	2	99	2001	33	2019-06-07	4	1	1	10
TNA	TNA421	TNA1421	TNA14211	TNA14212	TNA14213	1	41	0	1	2	2		2	3	2	2	1	2	2	2	2	2	2	2	2	2	2	1	2	2	2	2	2	2	2	2	2	9	2007	36	2019-06-10	4	1	2	20
TNA	TNA422	TNA1422				1	42	5	1	2	2		3	2	2	1	1	2	2	1	2	2	2	2	2	2	2	1	2	2	2	2	2	2	2	2	2	99	2004	123	2019-06-19	4	1	1	10
TNA	TNA423	TNA1423	TNA14231	TNA14232	TNA14233	1	51	0	1	2	2		2	2	2	1	1	2	2	2	2	2	2	2	2	2	1	1	2	2	2	2	2	2	2	2	2	6	2000	35	2019-06-10	4	1	2	7
TNA	TNA43	TNA143	TNA1431	TNA1432	TNA1433	1	44	1	1	2	2		1	4	2	1	1	2	2	2	2	2	2	2	2	2	2	1	2	2	2	2	2	2	2	2	2	99	1993	34	2019-06-07	4	1	1	10
TNA	TNA431	TNA1431	TNA14311	TNA14312	TNA14313	1	40	7	1	2	2		1	4	2	1	1	2	2	2	2	2	2	2	2	2	2	1	2	2	2	2	2	2	2	2	2	8	1996	77	2019-06-13	4	1	1	10
TNA	TNA432	TNA1432	TNA14321	TNA14322	TNA14323	1	50	0	1	2	2		2	4	2	2	1	2	2	2	2	1	2	2	2	2	2	1	2	2	2	2	1	2	2	2	2	99	1990	44	2019-06-10	4	2	2	20
TNA	TNA433	TNA1433	TNA14331	TNA14332	TNA14333	1	59	0	1	2	2		2	2	2	1	1	2	2	1	2	2	2	2	2	2	2	1	2	2	2	2	2	2	2	2	2	99	1997	37	2019-06-10	4	1	1	3
TNA	TNA4331	TNA14331	TNA143311	TNA143312	TNA143313	1	30	0	1	2	2		2	3	2	2	1	2	2	1	2	1	2	2	2	2	2	1	2	2	2	2	2	2	2	2	2	99	2014	45	2019-06-10	4	1	1	6
TNA	TNA4332	TNA14332	TNA143321	TNA143322	TNA143323	1	31	0	1	2	2		2	3	2	2	1	2	2	1	2	1	2	2	2	2	2	1	2	2	2	2	2	2	2	2	2	99	2015	46	2019-06-10	4	1	1	6
TNA	TNA4333	TNA14333	TNA143331	TNA143332	TNA143333	1	46	0	1	2	2		1	3	2	1	1	2	2	2	2	2	2	2	2	2	2	1	2	2	2	2	2	2	2	2	2	12	2001	47	2019-06-11	4	1	1	5
TNA	TNA5	TNA15	TNA151	TNA152	TNA153	1	59	0	1	2	2		2	4	2	1	1	2	2	2	2	2	2	2	2	2	2	1	2	2	2	2	2	2	2	2	2	99	2000	59	2019-06-12	5	1	1	5
TNA	TNA51	TNA151	TNA1511	TNA1512	TNA1513	1	32	0	1	2	2		2	4	2	2	1	2	2	2	2	2	2	2	2	2	2	1	2	2	2	2	2	2	2	2	2	99	2003	60	2019-06-12	5	1	1	2
TNA	TNA511	TNA1511	TNA15111	TNA15112	TNA15113	1	47	11	1	2	2		2	4	2	1	1	2	2	1	2	1	2	2	2	2	2	1	2	2	1	2	2	2	2	2	2	10	2001	70	2019-06-13	5	1	1	15
TNA	TNA5112	TNA15112	TNA151121	TNA151122	TNA151123	1	41	11	1	2	2		2	4	2	1	1	2	2	2	2	2	2	2	2	2	2	1	2	2	2	2	2	2	2	2	2	5	2009	73	2019-06-13	5	1	1	4
TNA	TNA51121	TNA151121	TNA1511211	TNA1511212	TNA1511213	1	52	1	1	2	2		2	3	2	1	1	2	2	2	2	2	2	2	2	2	2	1	2	2	2	2	2	2	2	2	2	99	2005	81	2019-06-14	5	1	1	5
TNA	TNA511211	TNA1511211				1	43	6	1	2	2		2	2	2	1	1	2	2	1	2	1	2	2	2	2	2	1	2	2	2	2	2	2	2	2	2	12	2005	128	2019-06-19	5	1	1	5
TNA	TNA511212	TNA1511212				1	49	5	1	2	2		3	4	2	1	1	2	2	2	2	2	2	2	2	2	2	1	2	2	2	2	2	2	2	2	2	99	1990	129	2019-06-19	5	1	1	10
TNA	TNA511213	TNA1511213				1	40	1	1	2	2		1	3	2	2	1	1	2	1	2	1	2	2	2	2	2	1	2	2	1	2	2	2	2	2	2	99	1996	127	2019-06-19	5	1	1	3
TNA	TNA5113	TNA15113	TNA151131	TNA151132	TNA151133	1	43	6	1	2	2		2	4	2	2	1	2	2	2	2	2	2	2	2	2	2	1	2	2	2	2	2	2	2	2	2	6	2004	74	2019-06-13	5	1	1	15
TNA	TNA512	TNA1512	TNA15121	TNA15122	TNA15123	1	43	0	1	2	2		1	4	2	1	1	2	2	2	2	2	2	2	2	2	2	1	2	2	2	2	2	2	2	2	2	99	1996	62	2019-06-12	5	1	1	90
TNA	TNA5121	TNA15121	TNA151211	TNA151212	TNA151213	1	43	8	1	2	2		2	3	2	1	1	2	2	2	2	2	2	2	2	2	2	1	2	2	2	2	2	2	2	2	2	99	2004	72	2019-06-13	5	2	2	20
TNA	TNA5122	TNA15122	TNA151221	TNA151222	TNA151223	1	49	11	1	2	2		1	3	2	1	1	2	2	2	2	2	2	2	2	2	2	1	2	2	2	2	2	2	2	2	2	99	2000	71	2019-06-13	5	1	1	10
TNA	TNA5123	TNA15123	TNA151231	TNA151232	TNA151233	1	49	6	1	2	2		1	4	2	1	1	2	2	2	2	2	2	2	2	2	2	1	2	2	2	2	2	2	2	2	2	99	2005	75	2019-06-13	5	1	1	10
TNA	TNA513	TNA1513	TNA15131	TNA15132	TNA15133	1	48	0	1	2	2		3	3	2	1	1	2	2	2	2	2	2	2	2	2	2	1	2	2	2	2	2	2	2	2	2	99	2009	63	2019-06-12	5	1	1	100
TNA	TNA5131	TNA15131	TNA151311	TNA151312	TNA151313	1	49	3	1	2	2		1	3	1	1	1	2	2	2	2	2	2	2	2	2	2	1	2	2	2	2	2	2	2	2	2	99	1986	76	2019-06-13	5	2	2	15
TNA	TNA51313	TNA151313	TNA1513131	TNA1513132	TNA1513133	1	34	5	1	2	2		1	4	2	2	1	2	2	2	2	2	2	2	2	2	2	1	2	2	2	2	2	2	2	2	2	99	2003	80	2019-06-13	5	2	2	20
TNA	TNA5132	TNA15132	TNA151321	TNA151322	TNA151323	1	43	3	1	2	2		2	3	2	2	1	2	2	2	2	2	2	2	2	2	2	1	2	2	2	2	2	2	2	2	2	4	2006	86	2019-06-14	5	1	1	30
TNA	TNA51322	TNA151322				1	39	4	1	2	2		2	3	2	1	1	2	2	2	2	2	2	2	2	2	2	1	2	2	2	2	2	2	2	2	2	99	1998	124	2019-06-19	5	1	1	3
TNA	TNA5133	TNA15133	TNA151331	TNA151332	TNA151333	1	37	11	1	2	2		2	3	2	1	1	2	2	1	2	2	2	2	2	2	2	1	2	2	2	2	2	2	2	2	2	99	2015	87	2019-06-14	5	1	1	5
TNA	TNA51331	TNA151331	TNA1513311	TNA1513312	TNA1513313	1	33	0	1	2	2		3	4	2	2	1	2	2	2	2	2	2	2	2	2	2	1	2	2	2	2	2	2	2	2	2	12	1986	88	2019-06-14	5	1	1	15
TNA	TNA513311	TNA1513311	TNA	TNA	TNA	1	41	6	1	2	2		2	3	2	1	1	2	2	2	2	2	2	2	2	2	2	1	2	2	2	2	2	2	2	2	2	99	2003	114	2019-06-18	5	1	1	5
TNA	TNA51332	TNA151332	TNA1513321	TNA1513322	TNA1513323	1	43	3	1	2	2		2	3	2	1	1	2	2	2	2	2	2	2	2	2	2	1	2	2	2	2	2	2	2	2	2	7	1998	94	2019-06-14	5	1	1	3
TNA	TNA513321	TNA1513321	TNA	TNA	TNA	1	46	2	1	2	2		2	4	2	1	1	2	2	2	2	2	2	2	2	2	2	1	2	2	2	2	2	2	2	2	2	99	1996	110	2019-06-17	5	1	1	5
TNA	TNA513322	TNA1513322	TNA15133221	TNA15133222	TNA15133223	1	45	10	1	2	2		2	3	2	1	1	2	2	1	2	1	2	2	2	2	2	1	2	2	1	2	1	2	2	2	2	9	2000	97	2019-06-17	5	1	1	10
TNA	TNA5133221	TNA15133221				1	38	3	1	2	2		5	3	2	2	1	2	2	2	2	2	2	2	2	2	2	1	2	2	2	2	2	2	2	2	2	9	2000	126	2019-06-19	5	1	2	3
TNA	TNA5133222	TNA15133222	TNA	TNA	TNA	1	39	8	1	2	2		1	3	2	2	1	2	2	2	2	2	2	2	2	2	2	1	2	2	2	2	2	2	2	2	2	99	2000	115	2019-06-18	5	2	2	5
TNA	TNA5133223	TNA15133223				1	43	0	1	2	2		3	4	2	2	1	2	2	1	2	1	2	2	2	2	2	1	2	2	2	2	2	2	2	2	2	10	2015	109	2019-06-17	5	1	1	4
TNA	TNA513323	TNA1513323	TNA15133231	TNA15133232	TNA15133233	1	46	6	1	2	2		2	3	2	1	1	2	2	2	2	1	2	2	2	2	2	1	2	2	2	2	2	2	2	2	2	99	2007	98	2019-06-17	5	1	1	5
TNA	TNA51333	TNA151333	TNA1513331	TNA1513332	TNA1513333	1	47	7	1	2	2		2	4	2	2	1	2	2	2	2	2	2	2	2	2	2	1	2	2	2	2	2	2	2	2	2	10	2001	91	2019-06-14	5	1	2	5
TNA	TNA513331	TNA1513331				1	37	9	1	2	2		1	4	2	1	1	2	2	2	2	2	2	2	2	2	2	1	2	2	2	2	2	2	2	2	2	7	2002	113	2019-06-17	5	1	2	10
TNA	TNA52	TNA152	TNA1521	TNA1522	TNA1523	1	47	0	1	2	2		1	3	2	1	1	2	2	2	2	2	2	2	2	2	2	1	2	2	2	2	2	2	2	2	2	99	2009	64	2019-06-12	5	2	2	4
TNA	TNA53	TNA153	TNA1531	TNA1532	TNA1533	1	44	0	1	2	2		1	2	2	1	1	2	2	2	2	2	2	2	2	2	2	1	2	2	2	2	2	2	2	2	2	99	1997	61	2019-06-12	5	2	2	4
TNA	TNA533	TNA1533	TNA15331	TNA15332	TNA15333	1	43	1	1	2	2		3	4	2	1	1	2	2	2	2	1	2	2	2	2	2	1	2	2	2	2	2	2	2	2	2	10	2011	82	2019-06-14	5	2	2	3
TNA	TNA5331	TNA15331	TNA153311	TNA153312	TNA153313	1	32	5	1	2	2		3	4	2	2	1	2	2	2	2	2	2	2	2	2	2	1	2	2	2	2	2	2	2	2	2	7	2010	99	2019-06-17	5	1	1	10
TNA	TNA5332	TNA15332				1	38	1	1	2	2		2	3	2	1	1	2	2	1	2	2	2	2	2	2	2	1	2	2	2	2	2	2	2	2	2	99	2010	112	2019-06-17	5	1	1	10
TNA	TNA6	TNA16	TNA161	TNA162	TNA163	1	46	2	1	2	2		2	3	2	1	1	2	2	2	2	2	2	2	2	2	2	1	2	2	2	2	2	2	2	2	2	99	1998	85	2019-06-14	6	2	2	5
TNA	TNA61	TNA161	TNA1611	TNA1612	TNA1613	1	41	6	1	2	2		2	3	2	1	1	2	2	2	2	2	2	2	2	2	2	1	2	2	2	2	2	2	2	2	2	11	1999	90	2019-06-14	6	2	2	4
TNA	TNA62	TNA162	TNA1621	TNA1622	TNA1623	1	37	5	1	2	2		1	3	2	2	1	2	2	2	2	2	2	2	2	2	2	1	2	2	2	2	2	2	2	2	2	99	2011	92	2019-06-14	6	2	2	5
TNA	TNA63	TNA163	TNA1631	TNA1632	TNA1633	1	41	4	1	2	2		2	4	2	1	1	2	2	1	2	1	2	2	2	2	2	1	2	2	2	2	2	2	2	2	2	6	2009	93	2019-06-14	6	2	2	7
TNA	TNA7	TNA17	TNA171	TNA172	TNA173	1	44	2	1	2	2		2	3	2	1	1	2	2	2	2	2	2	2	2	2	2	1	2	2	2	2	2	2	2	2	2	99	2001	100	2019-06-17	7	1	1	5
TNA	TNA71	TNA171	TNA1711	TNA1712	TNA1713	1	36	6	1	2	2		2	4	2	2	1	2	2	2	2	2	2	2	2	2	2	1	2	2	2	2	2	2	2	2	2	1	2005	101	2019-06-17	7	1	1	40
TNA	TNA711	TNA1711	TNA17111	TNA17112	TNA17113	1	40	1	1	2	2		4	4	2	2	1	2	2	1	2	1	2	2	2	2	2	1	2	2	2	2	2	2	2	2	2	99	1997	106	2019-06-17	7	1	1	3
TNA	TNA712	TNA1712	TNA17121	TNA17122	TNA17123	1	45	2	1	2	2		3	4	2	2	1	2	2	2	2	2	2	2	2	2	2	1	2	2	2	2	2	2	2	2	2	99	2000	105	2019-06-17	7	1	1	10
TNA	TNA7121	TNA17121				1	42	1	1	2	2		2	3	2	1	1	2	2	1	2	1	2	2	2	2	2	1	2	2	2	2	2	2	2	2	2	99	2010	130	2019-06-19	7	1	1	15
TNA	TNA7122	TNA17122				1	42	1	1	2	2		2	3	2	1	1	2	2	1	2	2	2	2	2	2	2	1	2	2	2	2	2	2	2	2	2	11	1999	131	2019-06-19	7	1	1	10
TNA	TNA7123	TNA17123				1	38	8	1	2	2		1	3	2	1	1	2	2	2	2	2	2	2	2	2	2	1	2	2	2	2	2	2	2	2	2	3	2011	132	2019-06-19	7	1	1	15
TNA	TNA713	TNA1713	TNA17131	TNA17132	TNA17133	1	41	1	1	2	2		4	2	2	1	1	2	2	1	2	2	2	2	2	2	2	1	2	2	2	2	2	2	2	2	2	99	1997	104	2019-06-17	7	1	1	30
TNA	TNA72	TNA172	TNA1721	TNA1722	TNA1723	1	44	2	1	2	2		2	3	2	2	1	2	2	2	2	2	2	2	2	2	2	1	2	2	2	2	2	2	2	2	2	10	2007	102	2019-06-17	7	1	1	15
TNA	TNA73	TNA173	TNA1731	TNA1732	TNA1733	1	35	9	1	2	2		1	4	2	2	1	2	2	2	2	2	2	2	2	2	2	1	2	2	2	2	2	2	2	2	2	99	2007	103	2019-06-17	7	1	1	4
TNA	TNA731	TNA1731	TNA	TNA	TNA	1	51	2	1	2	2		2	3	2	2	1	2	2	2	2	2	2	2	2	2	2	1	2	2	2	2	2	2	2	2	2	99	2006	116	2019-06-18	7	2	2	10
TNA	TNA732	TNA1732	TNA	TNA	TNA	1	42	6	1	2	2		1	3	2	1	1	2	2	2	2	2	2	2	2	2	2	1	2	2	2	2	2	2	2	2	2	99	2009	117	2019-06-18	7	2	2	5
TNA	TNA733	TNA1733	TNA	TNA	TNA	1	30	5	1	2	2		1	3	2	2	1	2	2	1	2	1	2	2	2	2	2	1	2	2	2	2	2	2	2	2	2	6	2014	118	2019-06-18	7	1	1	10
TNB	TNB1	TNB11	TNB111	TNB112	TNB113	1	54	0	1	2	2	0	2	3	2	2	1	2	2	1	2	2	2	2	2	2	2	1	2	2	1	2	2	2	2	2	2	99	2004	1	2019-05-27	1	1		20
TNB	TNB11	TNB111	TNB1111	TNB1112	TNB1113	1	43	0	1	2	2	0	2	4	2	2	1	2	2	2	2	2	2	2	2	2	2	1	2	2	2	2	2	2	2	2	2	99	2000	6	2019-05-29	1	1		3
TNB	TNB111	TNB1111	TNB11111	TNB11112	TNB11113	1	52	0	1	2	2	0	1	4	2	2	1	2	2	2	2	2	2	2	2	2	2	1	2	2	2	2	2	2	2	2	2	99	2000	40	2019-06-10	1	2		10
TNB	TNB112	TNB1112	TNB11121	TNB11122	TNB11123	1	49	0	1	2	2	0	2	3	2	1	2	2	2	2	2	2	2	2	2	2	1	2	2	2	2	2	2	2	2	2	2	7	1996	33	2019-06-10	1	2		5
TNB	TNB1121	TNB11121	TNB111211	TNB111212	TNB111213	1	59	0	1	2	2	0	2	3	2	2	1	2	2	2	2	2	2	2	2	2	2	1	2	2	2	2	2	2	2	2	2	0	1986	55	2019-06-11	1	1		4
TNB	TNB1123	TNB11123	TNB111231	TNB111232	TNB111233	1	35	0	1	2	2	0	3	4	2	2	1	2	2	2	2	2	2	2	2	2	2	2	2	2	2	2	2	2	2	2	2	99	2001	50	2019-06-11	1	1		3
TNB	TNB113	TNB1113	TNB11131	TNB11132	TNB11133	1	48	3	1	2	2	0	3	4	2	1	1	2	2	1	2	2	2	2	2	2	1	1	2	2	2	2	2	2	2	2	2	5	1990	28	2019-06-10	1	1		6
TNB	TNB1131	TNB11131	TNB111311	TNB111312	TNB111313	1	50	0	1	2	2	0	3	4	2	2	1	2	2	2	2	2	2	2	2	2	2	1	2	2	2	2	2	2	2	2	2	99	1998	30	2019-06-10	1	1		5
TNB	TNB1132	TNB11132	TNB111321	TNB111322	TNB111323	1	45	0	1	2	2	0	3	4	2	2	1	2	2	2	2	2	2	2	2	2	2	1	2	2	2	2	2	2	2	2	2	5	2000	35	2019-06-10	1	2		15
TNB	TNB11321	TNB111321	TNB1113211	TNB1113212	TNB1113213	1	45	0	1	2	2	0	4	3	2	2	1	2	2	2	2	2	2	2	2	2	2	1	2	2	2	2	2	2	2	2	2	99	1998	57	2019-06-11	1	2		15
TNB	TNB113211	TNB1113211	TNB11132111	TNB11132112	TNB11132113	1	47	0	1	2	2	0	2	3	2	2	1	2	2	2	2	2	2	2	2	2	2	1	2	2	2	2	2	2	2	2	2	99	2014	62	2019-06-11	1	1		6
TNB	TNB1132111	TNB11132111	TNB111321111	TNB111321112	TNB111321113	1	34	0	1	2	2	0	4	3	2	2	1	2	2	2	2	2	2	2	2	2	2	1	2	2	2	2	2	2	2	2	2	99	2014	67	2019-06-13	1	2		6
TNB	TNB1132112	TNB111321122	TNB1113211221	TNB1113211222	TNB1113211223	1	33	0	1	2	2	0	1	3	2	2	1	2	2	2	2	2	2	2	2	2	2	1	2	2	2	2	2	2	2	2	2	99	2000	75	2019-06-13	1	2		4
TNB	TNB11321121	TNB111321121	TNB1113211211	TNB1113211212	TNB1113211213	1	0	0	0	0	0	0																												96	2019-06-18	1	0	2	2
TNB	TNB11321122	TNB111321122	TNB1113211221	TNB1113211222	TNB1113211223	1	33	0	1	2	2	0																												121	2019-06-20	1	1	1	20
TNB	TNB11321123	TNB111321123	TNB1113211231	TNB1113211232	TNB1113211233	1	39	0	1	2	2	0	1	4	2	2	1	2	2	1	2	2	2	2	2	2	2	1	2	2	1	2	2	2	2	2	2	99	2001	123	2019-06-20	1	2		15
TNB	TNB1132113	TNB11132113	TNB111321131	TNB111321132	TNB111321133	1	52	0	1	2	2	0	1	4	2	2	1	2	2	2	2	2	2	2	2	2	2	1	2	2	2	2	2	2	2	2	2	99	1995	76	2019-06-13	1	1		20
TNB	TNB113212	TNB1113212	TNB11132121	TNB11132122	TNB11132123	1	45	0	1	2	2	0	2	3	2	1	1	2	2	2	2	2	2	2	2	2	2	1	2	2	2	2	2	2	2	2	2	99	1997	61	2019-06-11	1	1		12
TNB	TNB113213	TNB1113213	TNB11132131	TNB11132132	TNB11132133	1	48	0	1	2	2	0	1	4	2	1	1	2	2	2	2	2	2	2	2	2	2	2	2	2	2	2	2	2	2	2	2	99	1990	52	2019-06-11	1	1		6
TNB	TNB1132131	TNB11132131	TNB111321311	TNB111321312	TNB111321313	1	48	0	1	2	2	0	2	4	2	1	1	2	2	2	2	2	2	2	2	2	2	1	2	2	2	2	2	2	2	2	2	99	1997	89	2019-06-13	1	2		4
TNB	TNB1132132	TNB11132132	TNB111321321	TNB111321322	TNB111321323	1	43	0	1	2	2	0	2	3	2	2	1	2	2	2	2	2	2	2	2	2	2	1	2	2	2	2	2	2	2	2	2	99	2013	104	2019-06-19	1	1		20
TNB	TNB11321321	TNB111321321	TNB1113213211	TNB1113213212	TNB1113213213	1	44	0	1	2	2	0	2	4	2	2	1	2	2	2	2	2	2	2	2	2	2	1	2	2	2	2	2	2	2	2	2	99	1999	120	2019-06-20	1	1		5
TNB	TNB1132133	TNB11132133	TNB111321331	TNB111321332	TNB111321333	1	53	0	1	2	2	0	5	4	2	2	2	2	2	2	2	2	2	2	2	2	2	2	2	2	2	2	2	2	2	2	2	99	1994	69	2019-06-13	1	1		7
TNB	TNB11323	TNB111323	TNB1113231	TNB1113232	TNB1113233	1	32	0	1	2	2	0	2	4	2	1	1	2	2	2	2	2	2	2	2	2	2	1	2	2	2	2	2	2	2	2	2	99	1996	54	2019-06-11	1	1		1
TNB	TNB113231	TNB1113231	TNB11132311	TNB11132312	TNB11132313	1	45	0	1	2	2	0	1	4	2	2	1	2	2	2	2	2	2	2	2	2	2	1	2	2	2	2	2	2	2	2	2	99	2000	66	2019-06-13	1	2		8
TNB	TNB1132311	TNB11132311	TNB111323111	TNB111323112	TNB111323113	1	51	0	1	2	2	0	3	3	2	1	1	2	2	2	2	2	2	2	2	2	2	1	2	2	2	2	2	2	2	2	2	8	2006	83	2019-06-13	1	1		20
TNB	TNB1132312	TNB11132312	TNB111323121	TNB111323122	TNB111323123	1	50	0	1	2	2	0	4	4	2	1	1	2	2	2	2	2	2	2	2	2	2	1	2	2	2	2	2	2	2	2	2	2	1997	84	2019-06-13	1	1		15
TNB	TNB113232	TNB1113232	TNB11132321	TNB11132322	TNB11132323	1	47	0	1	2	2	0	2	3	2	2	1	2	2	2	2	2	2	2	2	2	2	1	2	2	2	2	2	2	2	2	2	99	2001	72	2019-06-13	1	2		5
TNB	TNB1133	TNB11133	TNB111331	TNB111332	TNB111333	1	29	0	1	2	2	0	2	3	2	2	1	2	2	2	2	2	2	2	2	2	2	1	2	2	2	2	2	2	2	2	2	99	2010	29	2019-06-10	1	2		5
TNB	TNB11331	TNB111331	TNB1113311	TNB1113312	TNB1113313	1	36	6	1	2	2	0	2	3	2	2	1	2	2	2	2	2	2	2	2	2	2	1	2	2	2	2	2	2	2	2	2	10	1999	60	2019-06-11	1	1		15
TNB	TNB113311	TNB1113311	TNB11133111	TNB11133112	TNB11133113	1	35	0	1	2	2	0	2	4	1	1	1	2	2	2	2	2	2	2	2	2	1	1	2	2	2	2	2	2	2	2	2	99	2010	107	2019-06-19	1	1		10
TNB	TNB1133111	TNB11133111	TNB111331111	TNB111331112	TNB111331113	1	45	0	1	2	2	0	2	2	2	2	1	2	2	2	2	2	2	2	2	2	2	1	2	2	2	2	2	2	2	2	2	99	2005	122	2019-06-20	1	1		5
TNB	TNB11331111	TNB111331111	TNB1113311111	TNB1113311112	TNB1113311113	1	45	0	1	2	2	0	2	3	1	2	1	2	2	2	2	2	2	2	2	2	2	1	2	2	2	2	2	2	2	2	2	99	1997	118	2019-06-20	1	1		15
TNB	TNB11331112	TNB111331112	TNB1113311121	TNB1113311122	TNB1113311123	1	32	0	1	2	2	0	2	4	2	2	1	2	2	2	2	2	2	2	2	2	2	1	2	2	2	2	2	2	2	2	2	99	2007	117	2019-06-20	1	1		10
TNB	TNB11331113	TNB111331113	TNB1113311131	TNB1113311132	TNB1113311133	1	31	0	1	2	2	0	2	4		1	1	2	2	1	2	2	2	2	2	2	2	1	2	2	2	2	2	2	2	2	2	99	2014	116	2019-06-20	1	1		10
TNB	TNB1133112	TNB11133112	TNB111331121	TNB111331122	TNB111331123	1	50	0	1	2	2	0	1	3	2	2	1	2	2	2	2	2	2	2	2	2	2	1	2	2	2	2	2	2	2	2	2	99	2000	130	2019-06-20	1	1		15
TNB	TNB1133113	TNB11133113	TNB111331131	TNB111331132	TNB111331133	1	40	0	1	2	2	0	1	2	2	2	2	2	2	2	2	2	2	2	2	2	2	1	2	2	2	2	2	2	2	2	2	99	2000	119	2019-06-20	1	1		5
TNB	TNB11331131	TNB111331131				1	36	0	1	2	2	0	2	2	1	2	1	2	2	2	2	1	2	2	2	2	2	1	2	2	2	2	1	2	2	2	2	99	2002	132	2019-06-21	1	1		7
TNB	TNB113312	TNB1113312	TNB11133121	TNB11133122	TNB11133123	1	58	0	1	2	2	0	2	2	2	2	1	2	2	2	2	2	2	2	2	2	2	1	2	2	2	2	2	2	2	2	2	99	2000	106	2019-06-19	1	1		40
TNB	TNB113313	TNB1113313	TNB11133131	TNB11133132	TNB11133133	1	49	0	1	2	2	0	2	3	1	1	1	2	2	2	2	2	2	2	2	2	1	1	2	2	2	2	2	2	2	2	2	99	1992	105	2019-06-19	1	1		20
TNB	TNB11332	TNB111332	TNB1113321	TNB1113322	TNB1113323	1	39	0	2	2	1	0	2	4	2	2	1	2	2	2	2	2	2	2	2	2	2	1	2	2	2	2	2	2	2	2	2	7	1997	31	2019-06-10	1	1		5
TNB	TNB113321	TNB1113321	TNB11133211	TNB11133212	TNB11133213	1	0	0	0	0	0	0																												85	2019-06-13	1	0	1	10
TNB	TNB1133211	TNB11133211	TNB111332111	TNB111332112	TNB111332113	1	38	0	1	2	2	0	2	4	2	2	1	2	2	2	2	2	2	2	2	2	2	1	2	2	2	2	2	2	2	2	2	5	1998	86	2019-06-13	1	1		11
TNB	TNB113322	TNB1113322	TNB11133221	TNB11133222	TNB11133223	1	36	0	1	2	2	0	2	4	2	2	1	2	2	2	2	2	2	2	2	2	2	1	2	2	2	2	2	2	2	2	2	99	2000	70	2019-06-13	1	2		7
TNB	TNB113323	TNB1113323	TNB11133231	TNB11133232	TNB11133233	1	56	0	1	2	2	0	2	4	2	2	1	2	2	2	2	2	2	2	2	2	2	1	2	2	2	2	2	2	2	2	2	99	2009	99	2019-06-18	1	1		5
TNB	TNB11333	TNB111333	TNB1113331	TNB1113332	TNB1113333	1	52	0	1	2	2	0	2	3	2	1	2	2	2	2	2	2	2	2	2	2	1	2	2	2	2	2	2	2	2	2	2	99	2000	87	2019-06-13	1	1		20
TNB	TNB113331	TNB1113331	TNB11133311	TNB11133312	TNB11133313	1	57	0	1	2	2	0	2	4	2	1	1	2	2	1	2	2	2	2	2	2	2	1	2	2	2	2	2	2	2	2	2	99	1997	79	2019-06-13	1	1		17
TNB	TNB113332	TNB1113332	TNB11133321	TNB11133322	TNB11133323	1	43	0	1	2	2	0	2	3	2	2	1	2	2	1	2	2	2	2	2	2	2	1	2	2	2	2	2	2	2	2	2	99	2000	78	2019-06-13	1	1		9
TNB	TNB113333	TNB1113333	TNB11133331	TNB11133332	TNB11133333	1	0	0	0	0	0	0																												80	2019-06-13	1	0	1	7
TNB	TNB12	TNB112	TNB1121	TNB1122	TNB1123	1	50	0	1	2	2	0	2	4	2	2	1	2	2	2	2	2	2	2	2	2	2	1	2	2	2	2	2	2	2	2	2	99	1990	7	2019-05-29	1	1		10
TNB	TNB121	TNB1121	TNB11211	TNB11212	TNB11213	1	56	0	1	2	2	0	2	3	2	2	1	2	2	2	2	2	2	2	2	2	2	1	2	2	2	2	2	2	2	2	2	99	1991	22	3019-05-30	1	3		15
TNB	TNB122	TNB1122	TNB11221	TNB11222	TNB11223	1	50	0	1	2	2	0	2	3	2	2	1	2	2	2	2	2	2	2	2	2	2	1	2	2	2	2	2	2	2	2	2	99	2011	23	3019-05-30	1	2		20
TNB	TNB123	TNB1123	TNB11231	TNB11232	TNB11233	1	42	0	1	2	2	0	2	3	2	2	1	2	2	2	2	2	2	2	2	2	2	1	2	2	2	2	2	2	2	2	2	99	2006	42	2019-06-10	1	2		10
TNB	TNB1232	TNB11232	TNB112321	TNB112322	TNB112323	1	43	0	1	2	2	0	2	3	2	2	1	2	2	2	2	2	2	2	2	2	2	1	2	2	2	2	2	2	2	2	2	99	2005	68	2019-06-13	1	2		4
TNB	TNB13	TNB113	TNB1131	TNB1132	TNB1133	1	37	0	1	2	2	0	1	4	2	2	1	2	2	1	2	2	2	2	2	2	2	1	2	2	1	2	2	2	2	2	2	99	2003	8	2019-05-29	1	1		5
TNB	TNB131	TNB1131	TNB11311	TNB11312	TNB11313	1	56	0	1	2	2	0	3	4	1	2	1	2	2	2	2	2	2	2	2	2	2	1	2	2	2	2	2	2	2	2	2	99	1990	17	2019-05-29	1	2		13
TNB	TNB132	TNB1132	TNB11321	TNB11322	TNB11323	1	29	0	1	2	2	0	3	3	2	2	1	2	2	1	2	2	2	2	2	2	2	1	2	2	1	2	2	2	2	2	2	2	2015	18	2019-05-29	1	1		5
TNB	TNB133	TNB1133	TNB11331	TNB11332	TNB11333	1	37	0	1	2	2	0	3	4	2	2	1	2	2	2	2	2	2	2	2	2	2	1	2	2	2	2	2	2	2	2	2	99	2009	19	2019-05-29	1	1		10
TNB	TNB1331	TNB11331	TNB113311	TNB113312	TNB113313	1	59	0	1	2	2	0	2	4	2	1	2	2	2	2	2	2	2	2	2	2	1	2	2	2	2	2	2	2	2	2	2	99	1995	93	2019-06-18	1	1		15
TNB	TNB1332	TNB11332	TNB113321	TNB113322	TNB113323	1	37	0	1	2	2	0	1	3	2	1	1	2	2	1	2	2	2	2	2	2	2	1	2	2	1	2	2	2	2	2	2	99	1997	21	3019-05-30	1	1		15
TNB	TNB1333	TNB11333	TNB113331	TNB113332	TNB113333	1	31	0	1	2	2	0	2	4	2	1	2	2	2	1	2	2	2	2	2	2	1	2	2	2	1	2	2	2	2	2	2	99	2010	92	2019-06-18	1	1		15
TNB	TNB2	TNB12	TNB121	TNB122	TNB123	1	48	0	1	2	2	0	3	4	2	1	1	2	2	1	2	2	2	2	2	2	2	1	2	2	1	2	2	2	2	2	2	99	1997	2	2019-05-27	2	1		5
TNB	TNB21	TNB121	TNB1211	TNB1212	TNB1213	1	57	0	1	2	2	0	2	4	2	2	1	2	2	2	2	2	2	2	2	2	2	1	2	2	2	2	2	2	2	2	2	99	2001	14	2019-05-29	2	1		15
TNB	TNB22	TNB122	TNB1221	TNB1222	TNB1223	1	49	0	1	2	2	0	1	4	2	2	1	2	2	2	2	2	2	2	2	2	2	1	2	2	2	2	2	2	2	2	2	2	1997	15	2019-05-29	2	1		10
TNB	TNB221	TNB1221	TNB12211	TNB12212	TNB12213	1	59	0	1	2	2	0	2	4	2	1	1	2	2	2	2	2	2	2	2	2	2	1	2	2	2	2	2	2	2	2	2	9	2011	37	2019-06-10	2	2		15
TNB	TNB2211	TNB12211	TNB122111	TNB122112	TNB122113	1	43	0	1	2	2	0	2	3	2	2	1	2	2	2	2	2	2	2	2	2	2	1	2	2	2	2	2	2	2	2	2	4	2007	56	2019-06-11	2	2		4
TNB	TNB2212	TNB12212	TNB122121	TNB122122	TNB122123	1	45	0	1	2	2	0	2	3	2	2	1	2	2	2	2	2	2	2	2	2	2	1	2	2	2	2	2	2	2	2	2	99	2006	65	2019-06-13	2	3		6
TNB	TNB2213	TNB12213	TNB122131	TNB122132	TNB122133	1	33	0	1	2	2	0	2	2	2	2	1	2	2	2	2	2	2	2	2	2	2	1	2	2	2	2	2	2	2	2	2	99	2011	71	2019-06-13	2	1		6
TNB	TNB23	TNB123	TNB1231	TNB1232	TNB1233	1	42	0	1	2	2	0	1	3	2	2	1	2	2	2	2	2	2	2	2	2	2	1	2	2	2	2	2	2	2	2	2	7	1997	16	2019-05-29	2	1		10
TNB	TNB231	TNB1231	TNB12311	TNB12312	TNB12313	1	44	0	1	2	2	0	2	3	2	1	1	2	2	1	2	2	2	2	2	2	2	1	2	2	1	2	2	2	2	2	2	9	1998	38	2019-06-10	2	1		20
TNB	TNB232	TNB1232	TNB12321	TNB12322	TNB12323	1	49	0	1	2	2	0	1	3	2	2	1	2	2	2	2	2	2	2	2	2	2	1	2	2	2	2	2	2	2	2	2	99	1990	34	2019-06-10	2	2		20
TNB	TNB2321	TNB12321	TNB123211	TNB123212	TNB123213	1	41	8	1	2	2	0	2	4	2	2	1	2	2	2	2	2	2	2	2	2	2	1	2	2	2	2	2	2	2	2	2	99	2002	49	2019-06-11	2	2		14
TNB	TNB233	TNB1233	TNB12331	TNB12332	TNB12333	1	46	8	1	2	2	0	2	4	2	2	1	2	2	2	2	2	2	2	2	2	2	1	2	2	2	2	2	2	2	2	2	6	2004	39	2019-06-10	2	2		15
TNB	TNB3	TNB13	TNB131	TNB132	TNB133	1	44	0	1	2	2	0	2	3		1	1	2	2	2	2	2	2	2	2	2	2	1	2	2	2	2	2	2	2	2	2	99	1995	3	2019-05-27	3	1		6
TNB	TNB31	TNB131	TNB1311	TNB1312	TNB1313	1	30	0	1	2	2	0	3	2	2	2	1	2	2	2	2	2	2	2	2	2	2	1	2	2	2	2	2	2	2	2	2	7	1998	9	2019-05-29	3	1		10
TNB	TNB311	TNB1311	TNB13111	TNB13112	TNB13113	1	49	0	1	2	2	0	1	3	2	2	1	2	2	2	2	2	2	2	2	2	2	1	2	2	2	2	2	2	2	2	2	99	1998	20	3019-05-30	3	2		10
TNB	TNB312	TNB1312	TNB13121	TNB13122	TNB13123	1	58	0	1	2	2	0	3	3	2	1	1	2	2	2	2	2	2	2	2	2	1	1	2	2	2	2	2	2	2	2	2	3	1997	36	2019-06-10	3	1		25
TNB	TNB3121	TNB13121	TNB131211	TNB131212	TNB131213	1	48	0	1	2	2	0	2	3	2	2	2	2	2	2	2	2	2	2	2	2	2	1	2	2	2	2	2	2	2	2	2	99	2007	103	2019-06-18	3	1		1
TNB	TNB3122	TNB13122	TNB131221	TNB131222	TNB131223	1	46	0	1	2	2	0	2	3	2	2	1	2	2	2	2	2	2	2	2	2	2	1	2	2	2	2	2	2	2	2	2	99	2011	102	2019-06-18	3	1		1
TNB	TNB3123	TNB13123	TNB131231	TNB131232	TNB131233	1	55	0	1	2	2	0	2	3	2	1	1	2	2	2	2	2	2	2	2	2	2	1	2	2	2	2	2	2	2	2	2	99	1996	63	2019-06-11	3	1		20
TNB	TNB313	TNB1313	TNB13131	TNB13132	TNB13133	1	49	7	1	2	2	0	2	3	2	1	1	2	2	2	2	2	2	2	2	2	1	1	2	2	2	2	2	2	2	2	2	99	1990	24	3019-05-30	3	2		20
TNB	TNB32	TNB132	TNB1321	TNB1322	TNB1323	1	37	0	1	2	2	0	2	4	2	2	1	2	2	2	2	2	2	2	2	2	2	1	2	2	2	2	2	2	2	2	2	99	2003	10	2019-05-29	3	2		20
TNB	TNB33	TNB133	TNB1331	TNB1332	TNB1333	1	47	0	1	2	2	0	2	2	2	2	1	2	2	2	2	2	2	2	2	2	2	1	2	2	2	2	2	2	2	2	2	99	1999	11	2019-05-29	3	2		20
TNB	TNB4	TNB14	TNB141	TNB142	TNB143	1	43	0	1	2	2	0	3	3	2	2	1	2	2	2	2	2	2	2	2	2	2	1	2	2	2	2	2	2	2	2	2	99	2012	4	2019-05-27	4	1		7
TNB	TNB41	TNB141	TNB1411	TNB1412	TNB1413	1	0	0	0	0	0	0																												41	2019-06-10	4	0	1	5
TNB	TNB411	TNB1411	TNB14111	TNB14112	TNB14113	1	51	9	1	2	2	0	3	3	2	1	1	2	2	2	2	2	2	2	2	2	2	1	2	2	2	2	2	2	2	2	2	10	1986	45	2019-06-10	4	1		5
TNB	TNB4111	TNB14111	TNB141111	TNB141112	TNB141113	1	47	0	1	2	2	0	2	3	2	1	1	2	2	2	2	2	2	2	2	2	2	2	2	2	2	2	2	2	2	2	2	99	2001	59	2019-06-11	4	1		4
TNB	TNB4112	TNB14112	TNB141121	TNB141122	TNB141123	1	36	0	1	2	2	0	1	3	2	2	1	2	2	2	2	2	2	2	2	2	2	1	2	2	2	2	2	2	2	2	2	99	2011	77	2019-06-13	4	2		12
TNB	TNB4113	TNB14113	TNB141131	TNB141132	TNB141133	1	50	0	1	2	2	0	2	3	2	2	1	2	2	2	2	2	2	2	2	2	2	1	2	2	2	2	2	2	2	2	2	99	1997	74	2019-06-13	4	1		20
TNB	TNB41131	TNB141131	TNB1411311	TNB1411312	TNB1411313	1	39	0	1	2	2	0	2	3	2	2	1	2	2	2	2	2	2	2	2	2	2	1	2	2	2	2	2	2	2	2	2	99	2000	73	2019-06-13	4	2		5
TNB	TNB41132	TNB141132	TNB1411321	TNB1411322	TNB1411323	1	46	0	1	2	2	0	1	3	2	2	1	2	2	2	2	2	2	2	2	2	2	1	2	2	2	2	2	2	2	2	2	99	2000	101	2019-06-18	4	2		10
TNB	TNB411321	TNB1411321	TNB14113211	TNB14113212	TNB14113213	1	55	0	1	2	2	0	2	4	2	1	2	2	2	2	2	2	2	2	2	2	1	2	2	2	2	2	2	2	2	2	2	99	1998	95	2019-06-18	4	1		17
TNB	TNB4113211	TNB14113211	TNB141132111	TNB141132112	TNB141132113	1	43	6	1	2	2	0	2	4	2	2	1	2	2	2	2	2	2	2	2	2	2	1	2	2	2	2	2	2	2	2	2	99	2007	113	2019-06-19	4	1		6
TNB	TNB4113212	TNB14113212	TNB141132121	TNB141132122	TNB141132123	1	49	0	1	2	2	0	2	3	2	2	1	2	2	2	2	2	2	2	2	2	2	1	2	2	2	2	2	2	2	2	2	99	2001	112	2019-06-19	4	1		10
TNB	TNB4113213	TNB14113213	TNB141132131	TNB141132132	TNB141132133	1	50	0	1	2	2	0	2	3		1	1	2	2	2	2	2	2	2	2	2	1	1	2	2	2	2	2	2	2	2	2	99	1998	111	2019-06-19	4	1		20
TNB	TNB411322	TNB1411322	TNB14113221	TNB14113222	TNB14113223	1	38	0	1	2	2	0	2	4	2	2	1	2	2	2	2	2	2	2	2	2	2	1	2	2	2	2	2	2	2	2	2	99	2013	97	2019-06-18	4	1		15
TNB	TNB411323	TNB1411323	TNB14113231	TNB14113232	TNB14113233	1	50	0	1	2	2	0	2	3	2	1	2	2	2	2	2	2	2	2	2	2	1	2	2	2	2	2	2	2	2	2	2	99	2002	98	2019-06-18	4	1		5
TNB	TNB41133	TNB141133	TNB1411331	TNB1411332	TNB1411333	1	45	0	1	2	2	0	5	4	2	2	1	2	2	2	2	2	2	2	2	2	2	1	2	2	2	2	2	2	2	2	2	99	2012	100	2019-06-18	4	2		17
TNB	TNB411331	TNB1411331	TNB14113311	TNB14113312	TNB14113313	1	42	0	1	2	2	0	2	3		1	2	2	2	1	2	2	2	2	2	2	1	2	2	2	1	2	2	2	2	2	2	99	2004	109	2019-06-19	4	1		15
TNB	TNB411332	TNB1411332	TNB14113321	TNB14113322	TNB14113323	1	39	0	1	2	2	0	2	4		1	1	2	2	2	2	2	2	2	2	2	1	1	2	2	2	2	2	2	2	2	2	99	2000	108	2019-06-19	4	1		6
TNB	TNB4113321	TNB14113321	TNB141133211	TNB141133212	TNB141133213	1	57	0	1	2	2	0	2	3	2	2	1	2	2	2	2	2	2	2	2	2	2	1	2	2	2	2	2	2	2	2	2	99	1995	125	2019-06-20	4	2		15
TNB	TNB4113322	TNB14113322	TNB141133221	TNB141133222	TNB141133223	1	48	0	1	2	2	0	2	3	2	2	1	2	2	2	2	2	2	2	2	2	2	1	2	2	2	2	2	2	2	2	2	99	2000	124	2019-06-20	4	1		15
TNB	TNB4113323	TNB14113323	TNB	TNB	TNB	1	49	0	1	2	2	0	2	3	2	2	1	2	2	2	2	2	2	2	2	2	2	1	2	2	2	2	2	2	2	2	2	99	1990	131	2019-06-20	4	1		20
TNB	TNB411333	TNB1411333	TNB14113331	TNB14113332	TNB14113333	1	36	0	1	2	2	0	2	3	2	2	2	2	2	2	2	2	2	2	2	2	2	2	2	2	2	2	2	2	2	2	2	99	2000	110	2019-06-19	4	1		10
TNB	TNB4113331	TNB14113331	TNB141133311	TNB141133312	TNB141133313	1	46	0	1	2	2	0	2	3	2	1	1	2	2	2	2	2	2	2	2	2	1	1	2	2	2	2	2	2	2	2	2	99	2008	128	2019-06-20	4	1		10
TNB	TNB4113332	TNB14113332	TNB141133321	TNB141133322	TNB141133323	1	48	0	1	2	2	0	2	3	2	1	1	2	2	2	2	2	2	2	2	2	2	1	2	2	2	2	2	2	2	2	2	99	2010	127	2019-06-20	4	1		10
TNB	TNB4113333	TNB14113333	TNB141133331	TNB141133332	TNB141133333	1	42	0	1	2	2	0	1	4	2	1	1	2	2	2	2	2	2	2	2	2	2	1	2	2	2	2	2	2	2	2	2	99	2016	126	2019-06-20	4	1		15
TNB	TNB412	TNB1412	TNB14121	TNB14122	TNB14123	1	55	0	1	2	2	0	2	2	2	2	1	2	2	2	2	2	2	2	2	2	2	1	2	2	2	2	2	2	2	2	2	99	1996	44	2019-06-10	4	2		4
TNB	TNB4121	TNB14121	TNB141211	TNB141212	TNB141213	1	33	0	1	2	2	0	2	4	2	2	1	2	2	2	2	2	2	2	2	2	2	2	2	2	2	2	2	2	2	2	2	99	2007	51	2019-06-11	4	1		10
TNB	TNB4122	TNB14122	TNB141221	TNB141222	TNB141223	1	36	0	1	2	2	0	2	3	2	2	1	2	2	2	2	2	2	2	2	2	2	1	2	2	2	2	2	2	2	2	2	99	2010	58	2019-06-11	4	1		10
TNB	TNB41221	TNB141221	TNB1412211	TNB1412212	TNB1412213	1	58	0	1	2	2	0	2	3	2	2	1	2	2	2	2	2	2	2	2	2	2	2	2	2	2	2	2	2	2	2	2	99	2000	48	2019-06-11	4	2		20
TNB	TNB41222	TNB141222	TNB1412221	TNB1412222	TNB1412223	1	50	0	1	2	2	0	1	4	2	2	1	2	2	2	2	2	2	2	2	2	2	1	2	2	2	2	2	2	2	2	2	99	2010	47	2019-06-11	4	1		15
TNB	TNB4123	TNB14123	TNB141231	TNB141232	TNB141233	1	41	0	1	2	2	0	2	3		2	1	2	2	1	2	2	2	2	2	2	2	1	2	2	1	2	2	2	2	2	2	99	1999	53	2019-06-11	4	1		4
TNB	TNB41232	TNB141232	TNB1412321	TNB1412322	TNB1412323	1	54	0	1	2	2	0	2	3	2	2	1	2	2	2	2	2	2	2	2	2	2	1	2	2	2	2	2	2	2	2	2	99	1990	64	2019-06-13	4	1		15
TNB	TNB412323	TNB1412323	TNB14123231	TNB14123232	TNB14123233	1	53	0	1	2	2	0	3	4	2	1	1	2	2	2	2	2	2	2	2	2	2	1	2	2	2	2	2	2	2	2	2	99	1999	82	2019-06-13	4	1		20
TNB	TNB413	TNB1413	TNB14131	TNB14132	TNB14133		0	0	0	0	0	0																												43	2019-06-10	4	0	1	10
TNB	TNB4131	TNB14131	TNB141311	TNB141312	TNB141313	1	48	0	1	2	2	0	2	4	2	2	1	2	2	2	2	2	2	2	2	2	2	1	2	2	2	2	2	2	2	2	2	9	1998	46	2019-06-10	4	1		20
TNB	TNB41312	TNB141312	TNB1413121	TNB1413122	TNB1413123	1	45	0	1	2	2	0	3	3	2	1	1	2	2	2	2	2	2	2	2	2	2	1	2	2	2	2	2	2	2	2	2	8	2002	81	2019-06-13	4	1		4
TNB	TNB413121	TNB1413121	TNB14131211	TNB14131212	TNB14131213	1	47	0	1	2	2	0	2	3	2	2	1	2	2	2	2	2	2	2	2	2	2	1	2	2	2	2	2	2	2	2	2	6	2002	91	2019-06-13	4	2		10
TNB	TNB413122	TNB1413122	TNB14131221	TNB14131222	TNB14131223	1	32	0	1	2	2	0	1	3	2	2	1	2	2	2	2	2	2	2	2	2	2	2	2	2	2	2	2	2	2	2	2	99	2011	90	2019-06-13	4	2		50
TNB	TNB4131221	TNB14131221	TNB141312211	TNB141312212	TNB141312213	1	51	0	1	2	2	0	2	3	2	2	1	2	2	2	2	2	2	2	2	2	2	1	2	2	2	2	2	2	2	2	2	11	2000	114	2019-06-19	4	2		5
TNB	TNB41312211	TNB141312211	TNB1413122111	TNB1413122112	TNB1413122113	1	51	0	1	2	2	0	2	3		1	1	2	2	2	2	2	2	2	2	2	1	1	2	2	2	2	2	2	2	2	2	99	1990	129	2019-06-20	4	1		20
TNB	TNB4131222	TNB14131222	TNB141312221	TNB141312222	TNB141312223	1	32	0	1	2	2	0	3	2	2	2	1	2	2	2	2	1	2	2	2	2	2	2	2	2	2	2	2	2	2	2	2	99	2012	94	2019-06-18	4	1		20
TNB	TNB4131223	TNB14131223	TNB141312231	TNB141312232	TNB141312233	1	43	0	1	2	2	0	2	3	2	2	1	2	2	2	2	2	2	2	2	2	2	1	2	2	2	2	2	2	2	2	2	9	2001	115	2019-06-19	4	2		2
TNB	TNB413123	TNB1413123	TNB14131231	TNB14131232	TNB14131233	1	34	8	1	2	2	0	1	4	2	2	1	1	2	1	2	1	2	2	2	2	2	1	2	2	1	2	1	2	2	2	2	10	2001	88	2019-06-13	4	2		40
TNB	TNB4133	TNB14133	TNB141331	TNB141332	TNB141333	1	43	0	1	2	2	0	1	4	2	1	1	2	2	2	2	2	2	2	2	2	2	1	2	2	2	2	2	2	2	2	2	99	2004	32	2019-06-10	4	1		15
TNB	TNB5	TNB15	TNB151	TNB152	TNB153	1	30	0	1	2	2	0	2	4	2	2	2	2	2	2	2	2	2	2	2	2	2	1	2	2	2	2	2	2	2	2	2	99	2012	5	2019-05-27	5	1		5
TNB	TNB51	TNB151	TNB1511	TNB1512	TNB1513	1	42	0	1	2	2	0	2	4	2	2	1	2	2	2	2	2	2	2	2	2	2	1	2	2	2	2	2	2	2	2	2	8	2007	12	2019-05-29	5	2		6
TNB	TNB53	TNB153	TNB1531	TNB1532	TNB1533	1	44	0	1	2	2	0	1	2	2	2	1	2	2	2	2	2	2	2	2	2	2	1	2	2	2	2	2	2	2	2	2	99	1997	13	2019-05-29	5	2		3
TNB	TNB531	TNB1531	TNB15311	TNB15312	TNB15313	1	34	0	1	2	2	0	3	3	2	2	1	2	2	1	2	2	2	2	2	2	2	1	2	2	1	2	2	2	2	2	2	99	2008	26	3019-05-30	5	2		15
TNB	TNB532	TNB1532	TNB15321	TNB15322	TNB15323	1	45	0	1	2	2	0	1	2	2	2	1	2	2	2	2	2	2	2	2	2	2	1	2	2	2	2	2	2	2	2	2	99	1997	25	3019-05-30	5	2		10
TNB	TNB533	TNB1533	TNB15331	TNB15332	TNB15333	1	48	0	1	2	2	0	2	3	2	2	1	2	2	2	2	2	2	2	2	2	2	1	2	2	2	2	2	2	2	2	2	99	2007	27	2019-06-03	5	2		6

## Sheet: Code
Name of variables	Variable	Code
q1	Districts
District_Survey_ID	Survey ID used within a district
seed	Seed
Provincial_Survey_ID	Survey ID used within province
Own_coupon	Own_coupon ID
coupon_1	Coupon 1
coupon_2	Coupon 2
coupon_3	Coupon 3
Date_recruitment	Date of receruitment
Q7x1	Year living in Thai Nguyen
Q7x2	Months living in Thai Nguyen
Q11x1	Last time inject drug (Heroin)	1 Yes 2 No
Q11x2	Last time inject drug (Cocain)	1 Yes 2 No
Q11x3	Last time inject drug (Amphetamin)	1 Yes 2 No
Q11x5	Last time inject drug (Other)	1 Yes 2 No
c101	Current marital status	1. Single
		2. Having a spouse
		3. Divorced/Separated
		4. Widower
		5. Living together but not married
hocvan	Education	1. Illiterate
		2. Primary (Grade 1-5)
		3. Secondary school (Grade 6-9)
		4. High school (Grade 10 – 12)
		5. College, university (>12)
tinkha	Go out of province	1. Yes
		2. No
		9. Don’t remember
loaimtx1	Ever infect: Opium	1 Yes 2 No
loaimtx2	Heroin	1 Yes 2 No
loaimtx3	Marijuana	1 Yes 2 No
loaimtx4	Ecstasy (etc.)	1 Yes 2 No
loaimtx5	Ice (etc.)	1 Yes 2 No
loaimtx6	Inhalants	1 Yes 2 No
loaimtx7	Ketamine	1 Yes 2 No
loaimtx8	Magic mushrooms	1 Yes 2 No
loaimtx9	Cocaine	1 Yes 2 No
loaimt10	Sedatives (Valium, Seduxen, Benzoate)	1 Yes 2 No
loaimt11	Methamphetamine	1 Yes 2 No
loaimt30x1	Inject in the last 30 days: Opium	1 Yes 2 No
loaimt30x2	Heroin	1 Yes 2 No
loaimt30x3	Marijuana	1 Yes 2 No
loaimt30x4	Ecstasy (etc.)	1 Yes 2 No
loaimt30x5	Ice (etc.)	1 Yes 2 No
loaimt30x6	Inhalants	1 Yes 2 No
loaimt30x7	Ketamine	1 Yes 2 No
loaimt30x8	Magic mushrooms	1 Yes 2 No
loaimt30x9	Cocaine	1 Yes 2 No
loaimt3010	Sedatives (Valium, Seduxen, Benzoate)	1 Yes 2 No
loaimt3011	Methamphetamine	1 Yes 2 No
c102x1	What month start injecting drugs	Month |__|__|
		Don’t remember month 99
c102x2	What year start injecting drugs	Year |__|__| |__|__|
		Don’t remember month 9999
HIV_self_report	Patient self-report of their HIV Status	1 Positive 2 Negative
Blood_test	Blood test conducted	1 Yes 2 No
HIV_result	Results of blood test	1 Positive 2 Negative
ARV	ARV treatment	1 Yes 2 No
C110	Ever methadone	1 Yes 2 No 3 Never heard methadone
C110a	Recent receving methadone	1 Yes 2 No
HIV_status	HIV status	1 Positive 2 Negative
q4	Gender at birth	1 Male 2 Female
Network_size_round 1	net- work size at RDS 1	some will have both information as they partcipated both rounds
Network_size_round 2	net- work size at RDS 2
Survey_ID round 1	Survey ID of recaptured people participated in round 1
Age	Age
